# Supplementary material for: Transmission dynamics of drug-resistant tuberculosis in Ningbo, China: an epidemiological and genomic analysis
Source: Front Cell Infect Microbiol. 2024 Feb 7;14:1327477. doi: 10.3389/fcimb.2024.1327477 (PMC10879548; doi:10.3389/fcimb.2024.1327477)
Supplement: Supplementary file 3 [file Table_1.xlsx]

## Sheet: Sheet1
Supplementary Table S1. Metadata of enrolled 130 NB-TB cases.
Sample ID	Biosample accession	BioSample name	Gender	age	District	collection_date	Household	Occupation	TB history	Treatment	Smear	INH	RFP	SM	EMB	AM	CM	LVX	PAS	TH	LZD	BDQ	DR_Category
P4777	SAMC2959297	NBCDC4777	Male	32	Haishu	2020-12-24	Resident	Other	no	New case	-	R	R	R	R	S	S	S	S	S	S	S	MDR-TB
P2497	SAMC2959245	NBCDC2497	Male	68	Haishu	2021/6/17	Resident	Unemployed	yes	Retreated case	4+	R	R	R	R	S	S	R	S	R	S	S	pre-XDR-TB
P1716	SAMC2959225	NBCDC1716	Female	43	Yinzhou	2021-05-04	Resident	Other	no	New case	1+	R	R	R	S	S	S	R	R	S	S	S	pre-XDR-TB
P1281	SAMC2959214	NBCDC1281	Male	61	Xiangshan	2021-04-08	Resident	Farmer	yes	Retreated case	-	R	R	R	S	S	S	R	S	R	S	S	pre-XDR-TB
P2640	SAMC2959250	NBCDC2640	Male	57	Yinzhou	2021/6/26	Resident	Farmer	no	New case	2+	R	R	R	S	S	S	R	S	S	S	S	pre-XDR-TB
P3315	SAMC2959266	NBCDC3315	Male	55	Yinzhou	2021-08-07	Migrant	Factory worker	no	New case	1+	S	R	S	S	S	S	S	S	S	S	S	RR-TB
P140	SAMC2959216	NBCDC140	Male	57	Haishu	2021-01-10	Migrant	Farmer	no	New case	-	S	R	S	S	S	S	S	S	S	S	S	RR-TB
P1893	SAMC2959230	NBCDC1893	Male	26	Jiangbei	2021-05-13	Resident	Factory worker	no	New case	-	R	R	R	R	R	S	R	S	R	S	S	pre-XDR-TB
P712	SAMC2959321	NBCDC712	Male	33	Cixi	2021-02-25	Migrant	Farmer	no	New case	3+	R	R	S	R	S	S	R	S	S	S	S	pre-XDR-TB
P143	SAMC2959217	NBCDC143	Male	55	Yinzhou	2021-01-10	Resident	Unemployed	yes	Retreated case	-	R	R	R	S	R	R	R	R	R	S	S	pre-XDR-TB
P1591	SAMC2959220	NBCDC1591	Male	29	Jiangbei	2021-04-26	Migrant	Factory worker	yes	Retreated case	-	R	R	R	R	R	R	R	S	R	S	S	pre-XDR-TB
P748	SAMC2959322	NBCDC748	Male	73	Cixi	2021-02-26	Resident	Farmer	yes	Retreated case	-	R	R	S	R	S	S	R	R	R	S	S	pre-XDR-TB
P1627	SAMC2959222	NBCDC1627	Female	50	Jiangbei	2021-04-28	Resident	Unemployed	yes	Retreated case	-	R	R	R	S	S	S	S	S	S	S	S	MDR-TB
P553	SAMC2959313	NBCDC553	Male	63	Xiangshan	2021-02-09	Resident	Farmer	yes	Retreated case	1+	R	R	R	S	S	S	S	S	S	S	S	MDR-TB
P3750	SAMC2959271	NBCDC3750	Male	61	Yinzhou	2021-09-03	Resident	Unemployed	yes	Retreated case	1+	R	R	S	R	S	S	R	S	S	S	S	pre-XDR-TB
P1102	SAMC2959205	NBCDC1102	Male	63	Fenghua	2021-03-26	Resident	Unemployed	yes	Retreated case	1+	R	R	R	S	S	S	S	R	S	S	S	MDR-TB
P2415	SAMC2959243	NBCDC2415	Male	48	Beilun	2021-06-12	Migrant	Unemployed	yes	Retreated case	2+	R	R	S	S	S	S	S	S	S	S	S	MDR-TB
P4243	SAMC2959276	NBCDC4243	Female	41	Yuyao	2021-10-02	Migrant	Factory worker	yes	Retreated case	2+	R	R	S	R	S	S	S	S	S	S	S	MDR-TB
P4251	SAMC2959277	NBCDC4251	Male	45	Zhenhai	2021-10-02	Resident	Farmer	yes	Retreated case	-	S	R	S	S	S	S	S	S	R	S	S	RR-TB
P2447	SAMC2959244	NBCDC2447	Male	74	Cixi	2021-06-16	Resident	Farmer	no	New case	3+	S	R	S	S	S	S	S	S	S	S	S	RR-TB
P3917	SAMC2959272	NBCDC3917	Male	35	Jiangbei	2021-09-11	Resident	Unemployed	no	New case	4+	R	R	R	R	R	S	R	S	R	S	S	pre-XDR-TB
P4413	SAMC2959281	NBCDC4413	Female	52	Haishu	2020-11-28	Resident	Unemployed	yes	Retreated case	-	R	R	S	S	S	S	R	S	S	S	S	pre-XDR-TB
P1638	SAMC2959224	NBCDC1638	Female	77	Haishu	2021-04-28	Resident	Farmer	yes	Retreated case	2+	R	R	R	S	R	R	S	R	S	S	S	MDR-TB
P999	SAMC2959330	NBCDC999	Male	29	Yinzhou	2021-03-04	Migrant	Unemployed	yes	Retreated case	-	R	R	R	S	S	S	R	S	R	S	S	pre-XDR-TB
P3245	SAMC2959265	NBCDC3245	Female	31	Yinzhou	2021-08-03	Migrant	Unemployed	yes	Retreated case	-	R	R	R	R	S	S	S	R	S	S	S	MDR-TB
P1477	SAMC2959218	NBCDC1477	Male	64	Xiangshan	2021-04-19	Resident	Farmer	yes	Retreated case	4+	R	R	R	S	S	S	S	R	S	S	S	MDR-TB
P1819	SAMC2959228	NBCDC1819	Male	67	Yuyao	2021-05-03	Resident	Farmer	no	New case	-	S	R	S	S	S	S	S	S	S	S	S	RR-TB
P4707	SAMC2959293	NBCDC4707	Male	58	Haishu	2020-12-19	Resident	Factory worker	no	New case	-	S	R	R	S	S	S	R	S	S	S	S	pre-XDR-TB
P4506	SAMC2959284	NBCDC4506	Male	27	Yuyao	2020-12-05	Migrant	Unemployed	yes	Retreated case	-	S	R	S	S	S	S	S	S	S	S	S	RR-TB
P1201	SAMC2959211	NBCDC1201	Female	46	Cixi	2021-04-02	Migrant	Farmer	yes	Retreated case	2+	R	R	S	R	R	S	R	R	S	S	S	pre-XDR-TB
P1097	SAMC2959204	NBCDC1097	Male	25	Yuyao	2021-03-26	Migrant	Factory worker	yes	Retreated case	2+	R	R	R	R	S	S	R	S	R	S	S	pre-XDR-TB
P1038	SAMC2959201	NBCDC1038	Male	48	Jiangbei	2021-03-20	Migrant	Factory worker	no	New case	-	R	R	R	S	S	S	S	S	S	S	S	MDR-TB
P3046	SAMC2959262	NBCDC3046	Female	63	Zhenhai	2021-07-20	Resident	Farmer	yes	Retreated case	1+	R	R	R	R	S	S	R	S	S	S	S	pre-XDR-TB
P2811	SAMC2959255	NBCDC2811	Male	23	Yinzhou	2021-07-05	Migrant	Other	yes	Retreated case	-	R	R	R	R	S	S	S	S	S	S	S	MDR-TB
P4788	SAMC2959298	NBCDC4788	Male	26	Yuyao	2020-12-25	Resident	Other	yes	Retreated case	-	R	R	R	S	R	R	R	S	R	S	S	pre-XDR-TB
P791	SAMC2959325	NBCDC791	Male	50	Yuyao	2021-03-02	Migrant	Factory worker	no	New case	-	R	R	R	S	S	S	S	S	S	S	S	MDR-TB
P4035	SAMC2959275	NBCDC4035	Male	24	Ninghai	2021-09-18	Resident	Unemployed	no	New case	-	R	R	R	S	S	S	S	S	S	S	S	MDR-TB
P180	SAMC2959227	NBCDC180	Female	30	Yuyao	2021-01-13	Migrant	Unemployed	yes	Retreated case	-	R	R	R	R	S	S	S	S	S	S	S	MDR-TB
P1765	SAMC2959226	NBCDC1765	Male	26	Jiangbei	2021-05-05	Migrant	Factory worker	yes	Retreated case	-	R	R	R	R	S	S	R	S	R	S	S	pre-XDR-TB
P2212	SAMC2959235	NBCDC2212	Male	39	Jiangdong	2021-06-01	Migrant	Factory worker	yes	Retreated case	2+	R	R	R	S	S	S	S	S	S	S	S	MDR-TB
P1133	SAMC2959208	NBCDC1133	Male	41	Beilun	2021-03-28	Migrant	Factory worker	yes	Retreated case	2+	R	R	S	S	S	S	S	S	S	S	S	MDR-TB
P3923	SAMC2959274	NBCDC3923	Male	39	Cixi	2020-08-22	Resident	Factory worker	no	New case	-	R	R	R	S	S	S	S	S	S	S	S	MDR-TB
P956	SAMC2959329	NBCDC956	Female	67	Jiangbei	2021-03-14	Resident	Unemployed	yes	Retreated case	-	R	R	R	R	S	S	S	S	S	S	S	MDR-TB
P2680	SAMC2959252	NBCDC2680	Male	58	Zhenhai	2021-06-28	Migrant	Factory worker	no	New case	-	R	R	R	R	S	S	S	S	S	S	S	MDR-TB
P1104	SAMC2959206	NBCDC1104	Male	40	Fenghua	2021-03-26	Migrant	Unemployed	yes	Retreated case	-	R	R	R	R	R	R	R	S	R	S	S	pre-XDR-TB
P2915	SAMC2959260	NBCDC2915	Male	31	Jiangbei	2021-07-12	Resident	Unemployed	yes	Retreated case	-	R	R	R	S	S	S	R	S	R	S	S	pre-XDR-TB
P1267	SAMC2959213	NBCDC1267	Male	18	Yinzhou	2021-04-08	Resident	Other	no	New case	-	R	R	R	S	S	S	S	R	S	S	S	MDR-TB
P2508	SAMC2959246	NBCDC2508	Male	52	Yuyao	2021-06-18	Resident	Factory worker	no	New case	4+	R	R	R	S	S	S	R	S	S	S	S	pre-XDR-TB
P2143	SAMC2959233	NBCDC2143	Male	65	Zhenhai	2021-05-27	Resident	Unemployed	no	New case	4+	R	R	R	S	S	S	S	R	S	S	S	MDR-TB
P3066	SAMC2959263	NBCDC3066	Male	78	Cixi	2021-07-21	Resident	Unemployed	no	New case	2+	S	R	S	S	S	S	S	S	S	S	S	RR-TB
P2579	SAMC2959247	NBCDC2579	Male	49	Yuyao	2021-06-22	Resident	Factory worker	yes	Retreated case	3+	R	R	S	S	S	S	S	S	S	S	S	MDR-TB
P3921	SAMC2959273	NBCDC3921	Male	33	Fenghua	2020-10-09	Resident	Factory worker	no	New case	-	R	R	S	S	S	S	S	S	S	S	S	MDR-TB
P3210	SAMC2959264	NBCDC3210	Female	54	Cixi	2021-08-01	Resident	Unemployed	no	New case	-	S	R	S	S	S	S	S	S	S	S	S	RR-TB
P1043	SAMC2959202	NBCDC1043	Male	38	Haishu	2021-03-21	Migrant	Factory worker	no	New case	3+	R	R	R	S	S	S	R	S	S	S	S	pre-XDR-TB
P772	SAMC2959323	NBCDC772	Male	54	Fenghua	2021-03-01	Resident	Farmer	no	New case	-	R	R	R	R	S	S	S	S	R	S	S	MDR-TB
P3336	SAMC2959268	NBCDC3336	Male	44	Fenghua	2021-08-09	Migrant	Factory worker	yes	Retreated case	1+	S	R	S	S	S	S	S	S	S	S	S	RR-TB
P2197	SAMC2959234	NBCDC2197	Male	58	Fenghua	2021-06-01	Resident	Farmer	no	New case	-	R	R	S	S	S	S	S	S	S	S	S	MDR-TB
P2063	SAMC2959232	NBCDC2063	Female	22	Cixi	2021-05-24	Resident	Other	no	New case	-	R	R	R	S	S	S	S	S	S	S	S	MDR-TB
P4288	SAMC2959278	NBCDC4288	Female	26	Yinzhou	2021-10-19	Resident	Factory worker	yes	Retreated case	-	R	R	R	R	S	S	S	S	S	S	S	MDR-TB
P4484	SAMC2959282	NBCDC4484	Male	52	Yuyao	2021-10-19	Resident	Farmer	no	New case	1+	S	R	S	S	S	S	S	R	S	S	S	RR-TB
P4576	SAMC2959286	NBCDC4576	Male	61	Yuyao	2021-10-24	Resident	Farmer	yes	Retreated case	1+	S	R	R	S	S	S	S	S	S	S	S	RR-TB
P4647	SAMC2959291	NBCDC4647	Male	54	Haishu	2021-10-29	Migrant	Farmer	yes	Retreated case	1+	R	R	S	R	S	S	S	S	S	S	S	MDR-TB
P4720	SAMC2959294	NBCDC4720	Male	22	Yinzhou	2021-11-03	Migrant	Unemployed	no	New case	-	R	R	R	R	S	S	S	S	S	S	S	MDR-TB
P4748	SAMC2959296	NBCDC4748	Male	35	Jiangbei	2021-11-05	Resident	Unemployed	yes	Retreated case	4+	R	R	R	R	S	S	R	S	S	S	S	pre-XDR-TB
P4906	SAMC2959302	NBCDC4906	Male	56	Haishu	2021-11-15	Resident	Factory worker	yes	Retreated case	-	S	R	S	S	S	S	S	S	S	S	S	RR-TB
P4936	SAMC2959304	NBCDC4936	Male	27	Yinzhou	2021-11-17	Migrant	Factory worker	no	New case	-	R	R	R	R	S	S	S	R	S	S	S	MDR-TB
P5012	SAMC2959307	NBCDC5012	Female	62	Beilun	2021-11-22	Resident	Farmer	yes	Retreated case	-	S	R	S	S	S	S	S	S	S	S	S	RR-TB
P5074	SAMC2959308	NBCDC5074	Male	58	Yuyao	2021-11-27	Resident	Farmer	no	New case	2+	S	R	S	S	S	S	R	S	S	S	S	pre-XDR-TB
P5214	SAMC2959310	NBCDC5214	Male	40	Cixi	2021-12-06	Resident	Unemployed	yes	Retreated case	1+	R	R	R	R	S	S	R	S	R	S	S	pre-XDR-TB
P63	SAMC2959316	NBCDC63	Male	38	Yuyao	2022-01-10	Migrant	Factory worker	no	New case	4+	R	R	R	R	S	S	S	S	S	S	S	MDR-TB
P163	SAMC2959223	NBCDC163	Male	66	Yuyao	2022-01-19	Resident	Farmer	yes	Retreated case	3+	R	R	R	S	S	S	R	S	S	S	S	pre-XDR-TB
P288	SAMC2959258	NBCDC288	Male	48	Jiangbei	2022-01-30	Migrant	Factory worker	yes	Retreated case	1+	S	R	S	S	S	S	S	S	S	S	S	RR-TB
P621	SAMC2959315	NBCDC621	Male	58	Yinzhou	2022-03-03	Resident	Other	yes	Retreated case	-	R	R	R	S	S	S	S	R	S	S	S	MDR-TB
P705	SAMC2959319	NBCDC705	Female	37	Beilun	2022-03-08	Resident	Factory worker	no	New case	-	R	R	S	S	S	S	S	S	S	S	S	MDR-TB
P781	SAMC2959324	NBCDC781	Male	50	Yuyao	2022-03-11	Migrant	Other	no	New case	4+	S	R	S	R	S	S	S	S	S	S	S	RR-TB
P813	SAMC2959326	NBCDC813	Male	61	Beilun	2022-03-13	Resident	Other	no	New case	-	R	R	R	S	S	S	S	S	S	S	S	MDR-TB
P856	SAMC2959327	NBCDC856	Male	62	Ninghai	2022-03-16	Resident	Farmer	yes	Retreated case	1+	R	R	R	R	R	R	R	S	S	S	S	pre-XDR-TB
P898	SAMC2959328	NBCDC898	Male	50	Haishu	2022-03-18	Resident	Factory worker	no	New case	-	S	R	R	S	S	S	R	S	S	S	S	pre-XDR-TB
P1158	SAMC2959210	NBCDC1158	Male	29	Yinzhou	2022-04-02	Resident	Unemployed	no	New case	3+	R	R	R	R	S	S	S	S	R	S	S	MDR-TB
P5411	SAMC2959311	NBCDC5411	Female	49	Yinzhou	2021-12-24	Migrant	Farmer	yes	Retreated case	-	R	R	S	S	S	S	S	S	S	S	S	MDR-TB
P5464	SAMC2959312	NBCDC5464	Male	60	Beilun	2021-12-27	Migrant	Unemployed	yes	Retreated case	-	R	R	S	S	S	S	S	S	S	S	S	MDR-TB
P1077	SAMC2959203	NBCDC1077	Male	23	Beilun	2022-03-29	Migrant	Factory worker	yes	Retreated case	-	R	R	R	S	S	S	S	R	S	S	S	MDR-TB
P1147	SAMC2959209	NBCDC1147	Male	34	Beilun	2022-04-02	Migrant	Factory worker	no	New case	1+	R	R	R	S	S	S	S	S	S	S	S	MDR-TB
P1210	SAMC2959212	NBCDC1210	Female	50	Cixi	2022-04-06	Migrant	Unemployed	no	New case	2+	R	R	R	S	S	S	R	S	R	S	S	pre-XDR-TB
P1571	SAMC2959219	NBCDC1571	Male	27	Yinzhou	2022-05-04	Migrant	Unemployed	no	New case	2+	R	R	R	S	S	S	R	S	R	S	S	pre-XDR-TB
P1596	SAMC2959221	NBCDC1596	Male	60	Yinzhou	2022-05-05	Migrant	Factory worker	yes	Retreated case	-	R	S	S	S	S	S	S	S	S	S	S	HR-TB
P1872	SAMC2959229	NBCDC1872	Male	35	Jiangbei	2022-07-02	Resident	Unemployed	yes	Retreated case	1+	R	R	R	R	S	S	R	S	R	S	S	pre-XDR-TB
P2354	SAMC2959240	NBCDC2354	Male	24	Zhenhai	2022-06-21	Migrant	Unemployed	yes	Retreated case	4+	S	R	S	S	S	S	S	S	S	S	S	RR-TB
P2638	SAMC2959249	NBCDC2638	Female	30	Haishu	2022-07-08	Migrant	Factory worker	yes	Retreated case	4+	R	R	R	R	S	S	R	S	S	S	S	pre-XDR-TB
P2634	SAMC2959248	NBCDC2634	Male	28	Yinzhou	2022-07-07	Resident	Factory worker	yes	Retreated case	-	R	R	R	R	S	S	R	S	S	S	S	pre-XDR-TB
P1945	SAMC2959231	NBCDC1945	Female	32	Beilun	2022-05-27	Migrant	Other	no	New case	-	R	R	R	R	S	S	S	S	S	S	S	MDR-TB
P2264	SAMC2959236	NBCDC2264	Male	39	Yinzhou	2022-06-14	Migrant	Other	no	New case	-	R	R	S	R	S	S	S	S	S	S	S	MDR-TB
P2306	SAMC2959237	NBCDC2306	Male	38	Yuyao	2022-06-16	Migrant	Factory worker	yes	Retreated case	3+	S	R	S	S	S	S	S	S	S	S	S	RR-TB
P2321	SAMC2959239	NBCDC2321	Male	55	Yinzhou	2022-06-17	Resident	Unemployed	no	New case	-	S	R	S	S	S	S	S	S	S	S	S	RR-TB
P2788	SAMC2959254	NBCDC2788	Male	49	Yuyao	2022-07-16	Migrant	Farmer	yes	Retreated case	3+	R	R	S	S	S	S	R	S	S	S	S	pre-XDR-TB
P2761	SAMC2959253	NBCDC2761	Male	23	Yinzhou	2022-07-14	Migrant	Other	no	New case	1+	R	R	R	S	S	S	S	S	S	S	S	MDR-TB
P2872	SAMC2959257	NBCDC2872	Male	28	Jiangbei	2022-07-22	Migrant	Other	yes	Retreated case	1+	R	R	R	S	R	S	R	S	R	S	S	pre-XDR-TB
P2882	SAMC2959259	NBCDC2882	Male	59	Xiangshan	2022-07-23	Resident	Farmer	no	New case	2+	S	R	S	S	S	S	S	S	S	S	S	RR-TB
P2982	SAMC2959261	NBCDC2982	Female	27	Yinzhou	2022-07-29	Resident	Unemployed	no	New case	-	S	R	S	S	S	S	S	S	S	S	S	RR-TB
P2414	SAMC2959242	NBCDC2414	Male	38	Fenghua	2022-06-24	Migrant	Factory worker	yes	Retreated case	3+	R	R	R	R	S	S	S	S	S	S	S	MDR-TB
P3325	SAMC2959267	NBCDC3325	Male	37	Xiangshan	2022-08-20	Migrant	Factory worker	yes	Retreated case	1+	R	R	R	R	S	S	R	S	S	S	S	pre-XDR-TB
P2813	SAMC2959256	NBCDC2813	Male	33	Yuyao	2022-07-19	Migrant	Factory worker	yes	Retreated case	4+	R	R	R	S	S	S	S	S	S	S	S	MDR-TB
P3345	SAMC2959269	NBCDC3345	Female	35	Beilun	2022-08-21	Migrant	Factory worker	yes	Retreated case	-	R	R	S	R	S	S	S	S	S	S	S	MDR-TB
P3675	SAMC2959270	NBCDC3675	Male	53	Yinzhou	2022-09-15	Resident	Farmer	no	New case	4+	S	S	S	S	S	S	R	S	S	S	S	Other
P2311	SAMC2959238	NBCDC2311	Male	86	Jiangbei	2022-06-17	Resident	Farmer	no	New case	4+	R	R	S	S	S	S	S	S	S	S	S	MDR-TB
P2356	SAMC2959241	NBCDC2356	Male	67	Yuyao	2022-06-21	Migrant	Farmer	no	New case	-	S	R	S	S	S	S	S	S	S	S	S	RR-TB
P4989	SAMC2959306	NBCDC4989	Female	56	Yuyao	2023-01-01	Resident	Unemployed	no	New case	-	R	R	S	S	S	S	R	S	S	S	S	pre-XDR-TB
P4303	SAMC2959279	NBCDC4303	Male	30	Yuyao	2022-10-26	Migrant	Unemployed	yes	Retreated case	1+	S	R	S	S	S	S	S	S	S	S	S	RR-TB
P4876	SAMC2959301	NBCDC4876	Male	26	Yinzhou	2022-12-19	Migrant	Factory worker	yes	Retreated case	3+	R	R	R	R	S	S	R	S	S	S	S	pre-XDR-TB
P4816	SAMC2959299	NBCDC4816	Female	19	Cixi	2022-12-07	Migrant	Factory worker	no	New case	-	R	R	R	R	S	S	S	S	S	S	S	MDR-TB
P4408	SAMC2959280	NBCDC4408	Male	34	Jiangbei	2022-11-01	Migrant	Factory worker	yes	Retreated case	-	R	R	R	R	R	R	R	S	R	S	S	pre-XDR-TB
P4740	SAMC2959295	NBCDC4740	Male	35	Cixi	2022-11-26	Resident	Factory worker	yes	Retreated case	-	R	R	R	S	S	S	S	S	R	S	S	MDR-TB
P4646	SAMC2959290	NBCDC4646	Male	58	Yinzhou	2022-11-12	Resident	Unemployed	yes	Retreated case	-	R	S	S	S	S	S	R	S	S	S	S	HR-TB
P4500	SAMC2959283	NBCDC4500	Male	36	Cixi	2022-11-03	Migrant	Unemployed	yes	Retreated case	-	R	S	R	S	S	S	S	S	S	S	S	HR-TB
P4656	SAMC2959292	NBCDC4656	Female	27	Beilun	2022-11-14	Migrant	Unemployed	no	New case	2+	R	R	R	R	S	S	R	S	R	S	S	pre-XDR-TB
P4564	SAMC2959285	NBCDC4564	Male	73	Cixi	2022-11-04	Resident	Unemployed	no	New case	-	R	R	R	R	S	S	R	S	R	S	S	pre-XDR-TB
P4580	SAMC2959287	NBCDC4580	Female	36	Xiangshan	2022-11-15	Resident	Factory worker	yes	Retreated case	4+	R	R	R	R	S	R	S	R	S	S	S	MDR-TB
P4630	SAMC2959289	NBCDC4630	Male	74	Cixi	2022-11-09	Resident	Farmer	no	New case	1+	R	R	R	S	S	S	S	R	S	S	S	MDR-TB
P4861	SAMC2959300	NBCDC4861	Male	64	Cixi	2022-12-07	Resident	Farmer	no	New case	1+	R	R	R	S	S	S	R	S	S	S	S	pre-XDR-TB
P4928	SAMC2959303	NBCDC4928	Male	27	Zhenhai	2022-12-13	Migrant	Factory worker	yes	Retreated case	-	R	R	R	S	S	S	R	S	S	S	S	pre-XDR-TB
P4972	SAMC2959305	NBCDC4972	Female	64	Cixi	2022-12-18	Resident	Unemployed	no	New case	4+	R	S	R	S	S	S	S	S	S	S	S	HR-TB
P46	SAMC2959288	NBCDC46	Male	41	Yinzhou	2023-01-06	Migrant	Farmer	no	New case	2+	R	R	R	S	S	S	S	S	S	S	S	MDR-TB
P66	SAMC2959318	NBCDC66	Female	45	Yinzhou	2023-01-08	Migrant	Factory worker	no	New case	-	S	S	S	S	S	S	R	S	S	S	S	Other
P112	SAMC2959207	NBCDC112	Female	73	Yinzhou	2023-01-12	Resident	Unemployed	yes	Retreated case	-	S	R	S	S	S	S	S	S	S	S	S	RR-TB
P129	SAMC2959215	NBCDC129	Male	23	Haishu	2023-01-14	Migrant	Other	yes	Retreated case	-	S	R	S	S	S	S	S	S	S	S	S	RR-TB
P265	SAMC2959251	NBCDC265	Male	27	Beilun	2023-02-02	Migrant	Other	no	New case	-	R	R	R	S	S	S	S	S	S	S	S	MDR-TB
P521	SAMC2959309	NBCDC521	Male	66	Yinzhou	2023-02-25	Resident	Farmer	no	New case	1+	S	R	R	S	S	S	R	S	S	S	S	pre-XDR-TB
P614	SAMC2959314	NBCDC614	Male	64	Zhenhai	2023-03-06	Resident	Factory worker	no	New case	1+	R	R	R	R	S	S	S	S	S	S	S	MDR-TB
P655	SAMC2959317	NBCDC655	Male	49	Haishu	2023-03-08	Migrant	Unemployed	yes	Retreated case	3+	R	R	R	R	S	S	R	R	R	S	S	pre-XDR-TB
P709	SAMC2959320	NBCDC709	Male	37	Yuyao	2023-03-12	Migrant	Factory worker	no	New case	3+	R	R	R	S	S	S	R	R	S	S	S	pre-XDR-TB
