# Supplementary material for: Transmission dynamics of drug-resistant tuberculosis in Ningbo, China: an epidemiological and genomic analysis
Source: Front Cell Infect Microbiol. 2024 Feb 7;14:1327477. doi: 10.3389/fcimb.2024.1327477 (PMC10879548; doi:10.3389/fcimb.2024.1327477)
Supplement: Supplementary file 6 [file Table_4.xlsx]

## Sheet: Sheet1
Supplementary Table S4. Metadata of 246 sequenced strains obtained in other parts of China.
run	biosample	collection_date	geo_loc_name	region
SRR10333494	SAMN13091441	2018-01-25	China: Huaihua, Hunan	Central
SRR10333498	SAMN13091437	2018-01-25	China: Huaihua, Hunan	Central
SRR10333500	SAMN13091435	2018-01-25	China: Huaihua, Hunan	Central
SRR10333502	SAMN13091442	2018-01-25	China: Huaihua, Hunan	Central
SRR10333504	SAMN13091432	2018-01-25	China: Huaihua, Hunan	Central
SRR10695056	SAMN13567133	2018-06-01	China: Yunan	Southwest
SRR10695059	SAMN13567130	2018-05-01	China: Yunan	Southwest
SRR12062535	SAMN15337211	2018-03-01	China: shenzhen	Southern
SRR12142322	SAMN15437472	2018-07-01	China:lanzhou	Northwest
SRR12142340	SAMN15437456	2018-07-01	China:lanzhou	Northwest
SRR12142350	SAMN15437441	2018-07-01	China:lanzhou	Northwest
SRR12142368	SAMN15437425	2018-07-01	China:lanzhou	Northwest
SRR12142380	SAMN15437385	2018-07-01	China:lanzhou	Northwest
SRR12142396	SAMN15437370	2018-07-01	China:lanzhou	Northwest
SRR12142409	SAMN15437480	2018-07-01	China:lanzhou	Northwest
SRR12142428	SAMN15437403	2018-07-01	China:lanzhou	Northwest
SRR12142440	SAMN15437392	2018-07-01	China:lanzhou	Northwest
SRR14519103	SAMN19135966	2018-04-23	China: Shanghai	Eastern
SRR15510675	SAMN20834156	2018-06-27	China: luoyang	Central
SRR15510676	SAMN20834155	2018-06-26	China: luoyang	Central
SRR15510679	SAMN20834152	2018-06-28	China: luoyang	Central
SRR15510681	SAMN20834150	2018-06-22	China: luoyang	Central
SRR15510683	SAMN20834148	2018-06-20	China: luoyang	Central
SRR15722969	SAMN21236467	2019-01-01	China:Shanghai	Eastern
SRR17703711	SAMN25180136	2019-09-03	China:Chongqing City	Southwest
SRR17712119	SAMN25186320	2018-02-23	China:Chongqing City	Southwest
SRR17732459	SAMN25235947	2020-02-20	China:Chongqing City	Southwest
SRR17787478	SAMN25261018	2020-11-13	China:Chongqing City	Southwest
SRR18054781	SAMN25778894	2020	China:Shanghai	Eastern
SRR18054783	SAMN25778892	2020	China:Shanghai	Eastern
SRR18474015	SAMN26934622	2019-05-10	China: Shenzhen	Southern
SRR18474047	SAMN26934654	2019-01-12	China: Shenzhen	Southern
SRR18474058	SAMN26934644	2018-07-21	China: Shenzhen	Southern
SRR18474066	SAMN26934637	2018-03-26	China: Shenzhen	Southern
SRR18474074	SAMN26934502	2018-03-05	China: Shenzhen	Southern
SRR18500598	SAMN27014736	2020-11-13	China:Chongqing City	Southwest
SRR18511599	SAMN27028633	2019	China:Jiangsu	Eastern
SRR18511603	SAMN27028629	2018	China:Jiangsu	Eastern
SRR18511609	SAMN27028624	2018	China:Jiangsu	Eastern
SRR19612246	SAMN26994304	2018-07-20	China:Chongqing City	Southwest
SRR21001882	SAMN30227455	2021	China:Beijing	Northern
SRR21001884	SAMN30227453	2019	China:Beijing	Northern
SRR21159786	SAMN30353558	2021-04-01	China:Guangdong	Southern
SRR21159788	SAMN30353554	2021-04-01	China:Guangdong	Southern
SRR21276938	SAMN30543140	2021	China: Shanghai	Eastern
SRR21276950	SAMN30543121	2021	China: Shanghai	Eastern
SRR21276963	SAMN30543277	2020	China: Shanghai	Eastern
SRR21276969	SAMN30543271	2021-05-10	China: Shanghai	Eastern
SRR21277001	SAMN30544051	2020	China: Zhejiang	Eastern
SRR21277008	SAMN30544045	2020	China: Zhejiang	Eastern
SRR21277023	SAMN30544031	2020	China: Zhejiang	Eastern
SRR21277042	SAMN30543986	2020	China: Zhejiang	Eastern
SRR21277061	SAMN30543204	2019	China: Shanghai	Eastern
SRR21277088	SAMN30543944	2020	China: Zhejiang	Eastern
SRR21277197	SAMN30543754	2020	China: Zhejiang	Eastern
SRR21277240	SAMN30543223	2019	China: Shanghai	Eastern
SRR21277302	SAMN30543909	2019	China: Zhejiang	Eastern
SRR21277392	SAMN30543799	2020	China: Zhejiang	Eastern
SRR21277399	SAMN30543707	2020	China: Zhejiang	Eastern
SRR21277504	SAMN30543123	2021	China: Shanghai	Eastern
SRR21277584	SAMN30543795	2020	China: Zhejiang	Eastern
SRR21277595	SAMN30543785	2020	China: Zhejiang	Eastern
SRR21887645	SAMN31220355	2019-08-19	China: Beijing	Northern
SRR21887660	SAMN31220341	2019-04-19	China: Beijing	Northern
SRR21887719	SAMN31220389	2020-08-25	China: Beijing	Northern
SRR21887750	SAMN31220264	2021-01-11	China: Beijing	Northern
SRR25515005	SAMN36835122	2018-04-06	China:Shandong	Eastern
SRR25515022	SAMN36835107	2018-06-05	China:Shandong	Eastern
SRR25515046	SAMN36835056	2018-03-15	China:Shandong	Eastern
SRR25515598	SAMN36835021	2018-01-23	China:Shandong	Eastern
SRR23691316	SAMN33573796	2016	China: Hebei	Northern
SRR23691317	SAMN33573795	2016	China: Liaoning	Northeast
SRR23691322	SAMN33573790	2016	China: Jilin	Northeast
SRR23691325	SAMN33573788	2016	China: Jilin	Northeast
SRR23691331	SAMN33573782	2016	China: Hebei	Northern
SRR23691336	SAMN33573778	2015	China: Heilongjiang	Northeast
SRR23691338	SAMN33573776	2015	China: Inner Mongolia	Northern
SRR23691342	SAMN33573772	2015	China: Fujian	Eastern
SRR23691344	SAMN33573770	2015	China: Heilongjiang	Northeast
SRR23691346	SAMN33573769	2015	China: Heilongjiang	Northeast
SRR23691347	SAMN33573768	2015	China: Shaanxi	Northwest
SRR23691353	SAMN33573762	2015	China: Sichuan	Southwest
SRR25389450	SAMN36662654	2015-01-16	China: Tianjin	Northern
SRR25389486	SAMN36662722	2015-10-14	China: Tianjin	Northern
SRR25389553	SAMN36662694	2015-04-29	China: Tianjin	Northern
SRR671775	SAMN01908799		Guangdong	Southern
SRR671722	SAMN01908746		Beijing	Northern
SRR671721	SAMN01908745		Beijing	Northern
SRR671868	SAMN01908892		Beijing	Northern
SRR671869	SAMN01908893		Beijing	Northern
SRR671867	SAMN01908891		Beijing	Northern
SRR671865	SAMN01908889		Beijing	Northern
SRR671724	SAMN01908748		Beijing	Northern
SRR671720	SAMN01908744		Beijing	Northern
SRR671866	SAMN01908890		Beijing	Northern
SRR671780	SAMN01908804		Heilongjiang	Northeast
SRR671779	SAMN01908803		Heilongjiang	Northeast
SRR671776	SAMN01908800		Heilongjiang	Northeast
SRR671777	SAMN01908801		Heilongjiang	Northeast
SRR671778	SAMN01908802		Heilongjiang	Northeast
SRR671719	SAMN01908743		Beijing	Northern
SRR671727	SAMN01908751		Tibet	Southwest
SRR671723	SAMN01908747		Beijing	Northern
SRR671858	SAMN01908882		Beijing	Northern
SRR671859	SAMN01908883		Beijing	Northern
SRR671860	SAMN01908884		Beijing	Northern
SRR671728	SAMN01908752		Tibet	Southwest
SRR671729	SAMN01908753		Tibet	Southwest
SRR671730	SAMN01908754		Tibet	Southwest
SRR671762	SAMN01908786		Fujian	Eastern
SRR671748	SAMN01908772		Fujian	Eastern
SRR671749	SAMN01908773		Fujian	Eastern
SRR671750	SAMN01908774		Fujian	Eastern
SRR671751	SAMN01908775		Fujian	Eastern
SRR671752	SAMN01908776		Fujian	Eastern
SRR671841	SAMN01908865		Fujian	Eastern
SRR671753	SAMN01908777		Fujian	Eastern
SRR671758	SAMN01908782		Fujian	Eastern
SRR671757	SAMN01908781		Fujian	Eastern
SRR671759	SAMN01908783		Fujian	Eastern
SRR671763	SAMN01908787		Fujian	Eastern
SRR671832	SAMN01908856		Fujian	Eastern
SRR671764	SAMN01908788		Fujian	Eastern
SRR671760	SAMN01908784		Fujian	Eastern
SRR671755	SAMN01908779		Fujian	Eastern
SRR671842	SAMN01908866		Fujian	Eastern
SRR671756	SAMN01908780		Fujian	Eastern
SRR671754	SAMN01908778		Fujian	Eastern
SRR671761	SAMN01908785		Fujian	Eastern
SRR671731	SAMN01908755		Tibet	Southwest
SRR671863	SAMN01908887		Guangdong	Southern
SRR671861	SAMN01908885		Guangdong	Southern
SRR671864	SAMN01908888		Guangdong	Southern
SRR671862	SAMN01908886		Guangdong	Southern
SRR671789	SAMN01908813		Guangdong	Southern
SRR671783	SAMN01908807		Guangdong	Southern
SRR671790	SAMN01908814		Guangdong	Southern
SRR671782	SAMN01908806		Guangdong	Southern
SRR671725	SAMN01908749		Guangdong	Southern
SRR671726	SAMN01908750		Guangdong	Southern
SRR671732	SAMN01908756		Tibet	Southwest
SRR671833	SAMN01908857		Guangdong	Southern
SRR671843	SAMN01908867		Guangdong	Southern
SRR671834	SAMN01908858		Guangdong	Southern
SRR671835	SAMN01908859		Guangdong	Southern
SRR671769	SAMN01908793		Guangdong	Southern
SRR671772	SAMN01908796		Guangdong	Southern
SRR671770	SAMN01908794		Guangdong	Southern
SRR671767	SAMN01908791		Guangdong	Southern
SRR671765	SAMN01908789		Guangdong	Southern
SRR671844	SAMN01908868		Guangdong	Southern
SRR671771	SAMN01908795		Guangdong	Southern
SRR671774	SAMN01908798		Guangdong	Southern
SRR671766	SAMN01908790		Guangdong	Southern
SRR671768	SAMN01908792		Guangdong	Southern
SRR671773	SAMN01908797		Guangdong	Southern
SRR671845	SAMN01908869		Guangdong	Southern
SRR671836	SAMN01908860		Guangdong	Southern
SRR671837	SAMN01908861		Guangdong	Southern
SRR671846	SAMN01908870		Guangdong	Southern
SRR671847	SAMN01908871		Guangdong	Southern
SRR671857	SAMN01908881		Henan	Central
SRR671856	SAMN01908880		Henan	Central
SRR671733	SAMN01908757		Tibet	Southwest
SRR671734	SAMN01908758		Tibet	Southwest
SRR671735	SAMN01908759		Tibet	Southwest
SRR671784	SAMN01908808		Liaoning	Northeast
SRR671788	SAMN01908812		Liaoning	Northeast
SRR671855	SAMN01908879		Liaoning	Northeast
SRR671781	SAMN01908805		Liaoning	Northeast
SRR671786	SAMN01908810		Liaoning	Northeast
SRR671787	SAMN01908811		Liaoning	Northeast
SRR671785	SAMN01908809		Liaoning	Northeast
SRR671794	SAMN01908818		Liaoning	Northeast
SRR671792	SAMN01908816		Liaoning	Northeast
SRR671800	SAMN01908824		Liaoning	Northeast
SRR671797	SAMN01908821		Liaoning	Northeast
SRR671796	SAMN01908820		Liaoning	Northeast
SRR671829	SAMN01908853		Liaoning	Northeast
SRR671799	SAMN01908823		Liaoning	Northeast
SRR671801	SAMN01908825		Liaoning	Northeast
SRR671791	SAMN01908815		Liaoning	Northeast
SRR671854	SAMN01908878		Liaoning	Northeast
SRR671736	SAMN01908760		Tibet	Southwest
SRR671737	SAMN01908761		Tibet	Southwest
SRR671879	SAMN01908903		Inner Mongolia	Northern
SRR671870	SAMN01908894		Inner Mongolia	Northern
SRR671875	SAMN01908899		Inner Mongolia	Northern
SRR671877	SAMN01908901		Inner Mongolia	Northern
SRR671876	SAMN01908900		Inner Mongolia	Northern
SRR671739	SAMN01908762		Tibet	Southwest
SRR671740	SAMN01908763		Tibet	Southwest
SRR671741	SAMN01908764		Tibet	Southwest
SRR671742	SAMN01908765		Tibet	Southwest
SRR671743	SAMN01908766		Tibet	Southwest
SRR671804	SAMN01908828		Shanghai	Eastern
SRR671827	SAMN01908851		Shanghai	Eastern
SRR671810	SAMN01908834		Shanghai	Eastern
SRR671811	SAMN01908835		Shanghai	Eastern
SRR671805	SAMN01908829		Shanghai	Eastern
SRR671806	SAMN01908830		Shanghai	Eastern
SRR671807	SAMN01908831		Shanghai	Eastern
SRR671808	SAMN01908832		Shanghai	Eastern
SRR671809	SAMN01908833		Shanghai	Eastern
SRR671812	SAMN01908836		Shanghai	Eastern
SRR671813	SAMN01908837		Shanghai	Eastern
SRR671814	SAMN01908838		Shanghai	Eastern
SRR671815	SAMN01908839		Shanghai	Eastern
SRR671816	SAMN01908840		Shanghai	Eastern
SRR671817	SAMN01908841		Shanghai	Eastern
SRR671818	SAMN01908842		Shanghai	Eastern
SRR671819	SAMN01908843		Shanghai	Eastern
SRR671820	SAMN01908844		Shanghai	Eastern
SRR671821	SAMN01908845		Shanghai	Eastern
SRR671822	SAMN01908846		Shanghai	Eastern
SRR671823	SAMN01908847		Shanghai	Eastern
SRR671824	SAMN01908848		Shanghai	Eastern
SRR671825	SAMN01908849		Shanghai	Eastern
SRR671826	SAMN01908850		Shanghai	Eastern
SRR671828	SAMN01908852		Shanghai	Eastern
SRR671853	SAMN01908877		Shaanxi	Northwest
SRR671795	SAMN01908819		Shaanxi	Northwest
SRR671830	SAMN01908854		Shaanxi	Northwest
SRR671831	SAMN01908855		Shaanxi	Northwest
SRR671802	SAMN01908826		Shaanxi	Northwest
SRR671793	SAMN01908817		Shaanxi	Northwest
SRR671798	SAMN01908822		Shaanxi	Northwest
SRR671803	SAMN01908827		Shaanxi	Northwest
SRR671852	SAMN01908876		Shaanxi	Northwest
SRR671744	SAMN01908767		Tibet	Southwest
SRR671745	SAMN01908768		Tibet	Southwest
SRR671746	SAMN01908769		Tibet	Southwest
SRR671871	SAMN01908895		Xinjiang	Northwest
SRR671873	SAMN01908897		Xinjiang	Northwest
SRR671878	SAMN01908902		Xinjiang	Northwest
SRR671872	SAMN01908896		Xinjiang	Northwest
SRR671874	SAMN01908898		Xinjiang	Northwest
SRR671738	SAMN01908770		Tibet	Southwest
SRR671848	SAMN01908872		Tibet	Southwest
SRR671838	SAMN01908862		Tibet	Southwest
SRR671849	SAMN01908873		Tibet	Southwest
SRR671839	SAMN01908863		Tibet	Southwest
SRR671850	SAMN01908874		Tibet	Southwest
SRR671851	SAMN01908875		Tibet	Southwest
SRR671840	SAMN01908864		Tibet	Southwest
SRR671747	SAMN01908771		Tibet	Southwest

## Sheet: Sheet2
run	bioproject	Gbp	library_strategy	library_selection	model	sample_name	taxon_name	experiment_accession	experiment_title	library_name	library_source	library_layout	platform	submitter	study_accession	study_alias	study_centre_project_name	organisation	organisation_department	organisation_institution	organisation_street	organisation_city	organisation_country	organisation_contact_name	organisation_contact_email	sample_description				sample_title	study_title	design_description	study_abstract	study_links	number_of_runs_for_sample	spots	bases	run_size	published	read1_length_average	read1_length_stdev	read2_length_average	read2_length_stdev
SRR671719	PRJNA187550	0.528	WGS	PCR	Illumina HiSeq 2000	SZAXPI000268-122		SRX225033		SZAXPI000268-122	GENOMIC	PAIRED	ILLUMINA	BGI, BGI, submission prepared by liuzhangyi@genomics.cn	SRP018402	PRJNA187550	Mycobacterium tuberculosis	Beijing Genome Institute													Mycobacterium tuberculosis Genome sequencing	Illumina Re-sequencing of mycobacterium tuberculosis random pair end library	Here we describe genomic sequencing and analysis of the clinical isolates with a range of DR profiles which led to the discovery of some genes or IGRs systematically closely associated with drug resistant.	[]	1	2933334	528000120	358788459	2015-07-22 17:01:09	90	0	90	0
SRR671720	PRJNA187550	0.528	WGS	PCR	Illumina HiSeq 2000	SZAXPI000269-129		SRX225034		SZAXPI000269-129	GENOMIC	PAIRED	ILLUMINA	BGI, BGI, submission prepared by liuzhangyi@genomics.cn	SRP018402	PRJNA187550	Mycobacterium tuberculosis	Beijing Genome Institute													Mycobacterium tuberculosis Genome sequencing	Illumina Re-sequencing of mycobacterium tuberculosis random pair end library	Here we describe genomic sequencing and analysis of the clinical isolates with a range of DR profiles which led to the discovery of some genes or IGRs systematically closely associated with drug resistant.	[]	1	2933334	528000120	355653302	2015-07-22 17:01:05	90	0	90	0
SRR671721	PRJNA187550	0.528	WGS	PCR	Illumina HiSeq 2000	SZAXPI000270-130		SRX225035		SZAXPI000270-130	GENOMIC	PAIRED	ILLUMINA	BGI, BGI, submission prepared by liuzhangyi@genomics.cn	SRP018402	PRJNA187550	Mycobacterium tuberculosis	Beijing Genome Institute													Mycobacterium tuberculosis Genome sequencing	Illumina Re-sequencing of mycobacterium tuberculosis random pair end library	Here we describe genomic sequencing and analysis of the clinical isolates with a range of DR profiles which led to the discovery of some genes or IGRs systematically closely associated with drug resistant.	[]	1	2933334	528000120	357118288	2015-07-22 17:01:09	90	0	90	0
SRR671722	PRJNA187550	0.528	WGS	PCR	Illumina HiSeq 2000	SZAXPI000271-131		SRX225036		SZAXPI000271-131	GENOMIC	PAIRED	ILLUMINA	BGI, BGI, submission prepared by liuzhangyi@genomics.cn	SRP018402	PRJNA187550	Mycobacterium tuberculosis	Beijing Genome Institute													Mycobacterium tuberculosis Genome sequencing	Illumina Re-sequencing of mycobacterium tuberculosis random pair end library	Here we describe genomic sequencing and analysis of the clinical isolates with a range of DR profiles which led to the discovery of some genes or IGRs systematically closely associated with drug resistant.	[]	1	2933334	528000120	356493325	2015-07-22 17:01:05	90	0	90	0
SRR671723	PRJNA187550	0.528	WGS	PCR	Illumina HiSeq 2000	SZAXPI000274-135		SRX225037		SZAXPI000274-135	GENOMIC	PAIRED	ILLUMINA	BGI, BGI, submission prepared by liuzhangyi@genomics.cn	SRP018402	PRJNA187550	Mycobacterium tuberculosis	Beijing Genome Institute													Mycobacterium tuberculosis Genome sequencing	Illumina Re-sequencing of mycobacterium tuberculosis random pair end library	Here we describe genomic sequencing and analysis of the clinical isolates with a range of DR profiles which led to the discovery of some genes or IGRs systematically closely associated with drug resistant.	[]	1	2933334	528000120	356263689	2015-07-22 17:01:09	90	0	90	0
SRR671724	PRJNA187550	0.528	WGS	PCR	Illumina HiSeq 2000	SZAXPI000449-134		SRX225038		SZAXPI000449-134	GENOMIC	PAIRED	ILLUMINA	BGI, BGI, submission prepared by liuzhangyi@genomics.cn	SRP018402	PRJNA187550	Mycobacterium tuberculosis	Beijing Genome Institute													Mycobacterium tuberculosis Genome sequencing	Illumina Re-sequencing of mycobacterium tuberculosis random pair end library	Here we describe genomic sequencing and analysis of the clinical isolates with a range of DR profiles which led to the discovery of some genes or IGRs systematically closely associated with drug resistant.	[]	1	2933334	528000120	354779214	2015-07-22 17:01:09	90	0	90	0
SRR671725	PRJNA187550	0.528	WGS	PCR	Illumina HiSeq 2000	MYCjuaDBADFAPEI-131		SRX225039		MYCjuaDBADFAPEI-131	GENOMIC	PAIRED	ILLUMINA	BGI, BGI, submission prepared by liuzhangyi@genomics.cn	SRP018402	PRJNA187550	Mycobacterium tuberculosis	Beijing Genome Institute													Mycobacterium tuberculosis Genome sequencing	Illumina Re-sequencing of mycobacterium tuberculosis random pair end library	Here we describe genomic sequencing and analysis of the clinical isolates with a range of DR profiles which led to the discovery of some genes or IGRs systematically closely associated with drug resistant.	[]	1	2933334	528000120	350900294	2015-07-22 17:01:09	90	0	90	0
SRR671726	PRJNA187550	0.528	WGS	PCR	Illumina HiSeq 2000	MYCjuaDBCDFAPEI-134		SRX225040		MYCjuaDBCDFAPEI-134	GENOMIC	PAIRED	ILLUMINA	BGI, BGI, submission prepared by liuzhangyi@genomics.cn	SRP018402	PRJNA187550	Mycobacterium tuberculosis	Beijing Genome Institute													Mycobacterium tuberculosis Genome sequencing	Illumina Re-sequencing of mycobacterium tuberculosis random pair end library	Here we describe genomic sequencing and analysis of the clinical isolates with a range of DR profiles which led to the discovery of some genes or IGRs systematically closely associated with drug resistant.	[]	1	2933334	528000120	347396648	2015-07-22 17:01:09	90	0	90	0
SRR671727	PRJNA187550	0.528	WGS	PCR	Illumina HiSeq 2000	MYCmwvDCPDFAPEI-19		SRX225041		MYCmwvDCPDFAPEI-19	GENOMIC	PAIRED	ILLUMINA	BGI, BGI, submission prepared by liuzhangyi@genomics.cn	SRP018402	PRJNA187550	Mycobacterium tuberculosis	Beijing Genome Institute													Mycobacterium tuberculosis Genome sequencing	Illumina Re-sequencing of mycobacterium tuberculosis random pair end library	Here we describe genomic sequencing and analysis of the clinical isolates with a range of DR profiles which led to the discovery of some genes or IGRs systematically closely associated with drug resistant.	[]	1	2933334	528000120	359912275	2015-07-22 17:01:05	90	0	90	0
SRR671728	PRJNA187550	0.528	WGS	PCR	Illumina HiSeq 2000	MYCmwvDCRDFAPEI-44		SRX225042		MYCmwvDCRDFAPEI-44	GENOMIC	PAIRED	ILLUMINA	BGI, BGI, submission prepared by liuzhangyi@genomics.cn	SRP018402	PRJNA187550	Mycobacterium tuberculosis	Beijing Genome Institute													Mycobacterium tuberculosis Genome sequencing	Illumina Re-sequencing of mycobacterium tuberculosis random pair end library	Here we describe genomic sequencing and analysis of the clinical isolates with a range of DR profiles which led to the discovery of some genes or IGRs systematically closely associated with drug resistant.	[]	1	2933334	528000120	358359436	2015-07-22 17:01:06	90	0	90	0
SRR671729	PRJNA187550	0.528	WGS	PCR	Illumina HiSeq 2000	MYCmwvDCSDFAPEI-52		SRX225043		MYCmwvDCSDFAPEI-52	GENOMIC	PAIRED	ILLUMINA	BGI, BGI, submission prepared by liuzhangyi@genomics.cn	SRP018402	PRJNA187550	Mycobacterium tuberculosis	Beijing Genome Institute													Mycobacterium tuberculosis Genome sequencing	Illumina Re-sequencing of mycobacterium tuberculosis random pair end library	Here we describe genomic sequencing and analysis of the clinical isolates with a range of DR profiles which led to the discovery of some genes or IGRs systematically closely associated with drug resistant.	[]	1	2933334	528000120	358509431	2015-07-22 17:01:05	90	0	90	0
SRR671730	PRJNA187550	0.528	WGS	PCR	Illumina HiSeq 2000	MYCmwvDCTDFAPEI-55		SRX225044		MYCmwvDCTDFAPEI-55	GENOMIC	PAIRED	ILLUMINA	BGI, BGI, submission prepared by liuzhangyi@genomics.cn	SRP018402	PRJNA187550	Mycobacterium tuberculosis	Beijing Genome Institute													Mycobacterium tuberculosis Genome sequencing	Illumina Re-sequencing of mycobacterium tuberculosis random pair end library	Here we describe genomic sequencing and analysis of the clinical isolates with a range of DR profiles which led to the discovery of some genes or IGRs systematically closely associated with drug resistant.	[]	1	2933334	528000120	359610501	2015-07-22 17:01:09	90	0	90	0
SRR671731	PRJNA187550	0.528	WGS	PCR	Illumina HiSeq 2000	MYCmwvDCUDFAPEI-60		SRX225045		MYCmwvDCUDFAPEI-60	GENOMIC	PAIRED	ILLUMINA	BGI, BGI, submission prepared by liuzhangyi@genomics.cn	SRP018402	PRJNA187550	Mycobacterium tuberculosis	Beijing Genome Institute													Mycobacterium tuberculosis Genome sequencing	Illumina Re-sequencing of mycobacterium tuberculosis random pair end library	Here we describe genomic sequencing and analysis of the clinical isolates with a range of DR profiles which led to the discovery of some genes or IGRs systematically closely associated with drug resistant.	[]	1	2933334	528000120	359227027	2015-07-22 17:01:09	90	0	90	0
SRR671732	PRJNA187550	0.528	WGS	PCR	Illumina HiSeq 2000	MYCmwvDCVDFAPEI-62		SRX225046		MYCmwvDCVDFAPEI-62	GENOMIC	PAIRED	ILLUMINA	BGI, BGI, submission prepared by liuzhangyi@genomics.cn	SRP018402	PRJNA187550	Mycobacterium tuberculosis	Beijing Genome Institute													Mycobacterium tuberculosis Genome sequencing	Illumina Re-sequencing of mycobacterium tuberculosis random pair end library	Here we describe genomic sequencing and analysis of the clinical isolates with a range of DR profiles which led to the discovery of some genes or IGRs systematically closely associated with drug resistant.	[]	1	2933334	528000120	358242589	2015-07-22 17:01:09	90	0	90	0
SRR671733	PRJNA187550	0.528	WGS	PCR	Illumina HiSeq 2000	MYCmwvDCWDFAPEI-82		SRX225047		MYCmwvDCWDFAPEI-82	GENOMIC	PAIRED	ILLUMINA	BGI, BGI, submission prepared by liuzhangyi@genomics.cn	SRP018402	PRJNA187550	Mycobacterium tuberculosis	Beijing Genome Institute													Mycobacterium tuberculosis Genome sequencing	Illumina Re-sequencing of mycobacterium tuberculosis random pair end library	Here we describe genomic sequencing and analysis of the clinical isolates with a range of DR profiles which led to the discovery of some genes or IGRs systematically closely associated with drug resistant.	[]	1	2933334	528000120	358995625	2015-07-22 17:01:09	90	0	90	0
SRR671734	PRJNA187550	0.528	WGS	PCR	Illumina HiSeq 2000	MYCmwvDCXDFAPEI-87		SRX225048		MYCmwvDCXDFAPEI-87	GENOMIC	PAIRED	ILLUMINA	BGI, BGI, submission prepared by liuzhangyi@genomics.cn	SRP018402	PRJNA187550	Mycobacterium tuberculosis	Beijing Genome Institute													Mycobacterium tuberculosis Genome sequencing	Illumina Re-sequencing of mycobacterium tuberculosis random pair end library	Here we describe genomic sequencing and analysis of the clinical isolates with a range of DR profiles which led to the discovery of some genes or IGRs systematically closely associated with drug resistant.	[]	1	2933334	528000120	359260132	2015-07-22 17:01:09	90	0	90	0
SRR671735	PRJNA187550	0.528	WGS	PCR	Illumina HiSeq 2000	MYCmwvDCYDFAPEI-91		SRX225049		MYCmwvDCYDFAPEI-91	GENOMIC	PAIRED	ILLUMINA	BGI, BGI, submission prepared by liuzhangyi@genomics.cn	SRP018402	PRJNA187550	Mycobacterium tuberculosis	Beijing Genome Institute													Mycobacterium tuberculosis Genome sequencing	Illumina Re-sequencing of mycobacterium tuberculosis random pair end library	Here we describe genomic sequencing and analysis of the clinical isolates with a range of DR profiles which led to the discovery of some genes or IGRs systematically closely associated with drug resistant.	[]	1	2933334	528000120	359840489	2015-07-22 17:01:05	90	0	90	0
SRR671736	PRJNA187550	0.528	WGS	PCR	Illumina HiSeq 2000	MYCmwvDDADFAPEI-112		SRX225050		MYCmwvDDADFAPEI-112	GENOMIC	PAIRED	ILLUMINA	BGI, BGI, submission prepared by liuzhangyi@genomics.cn	SRP018402	PRJNA187550	Mycobacterium tuberculosis	Beijing Genome Institute													Mycobacterium tuberculosis Genome sequencing	Illumina Re-sequencing of mycobacterium tuberculosis random pair end library	Here we describe genomic sequencing and analysis of the clinical isolates with a range of DR profiles which led to the discovery of some genes or IGRs systematically closely associated with drug resistant.	[]	1	2933334	528000120	359826547	2015-07-22 17:01:06	90	0	90	0
SRR671737	PRJNA187550	0.528	WGS	PCR	Illumina HiSeq 2000	MYCmwvDDBDFAPEI-122		SRX225051		MYCmwvDDBDFAPEI-122	GENOMIC	PAIRED	ILLUMINA	BGI, BGI, submission prepared by liuzhangyi@genomics.cn	SRP018402	PRJNA187550	Mycobacterium tuberculosis	Beijing Genome Institute													Mycobacterium tuberculosis Genome sequencing	Illumina Re-sequencing of mycobacterium tuberculosis random pair end library	Here we describe genomic sequencing and analysis of the clinical isolates with a range of DR profiles which led to the discovery of some genes or IGRs systematically closely associated with drug resistant.	[]	1	2933334	528000120	361119276	2015-07-22 17:01:05	90	0	90	0
SRR671738	PRJNA187550	0.528	WGS	PCR	Illumina HiSeq 2000	MYCmwvDDMDFAPEI-19		SRX225060		MYCmwvDDMDFAPEI-19	GENOMIC	PAIRED	ILLUMINA	BGI, BGI, submission prepared by liuzhangyi@genomics.cn	SRP018402	PRJNA187550	Mycobacterium tuberculosis	Beijing Genome Institute													Mycobacterium tuberculosis Genome sequencing	Illumina Re-sequencing of mycobacterium tuberculosis random pair end library	Here we describe genomic sequencing and analysis of the clinical isolates with a range of DR profiles which led to the discovery of some genes or IGRs systematically closely associated with drug resistant.	[]	1	2933334	528000120	358189776	2015-07-22 17:01:06	90	0	90	0
SRR671739	PRJNA187550	0.528	WGS	PCR	Illumina HiSeq 2000	MYCmwvDDCDFAPEI-129		SRX225052		MYCmwvDDCDFAPEI-129	GENOMIC	PAIRED	ILLUMINA	BGI, BGI, submission prepared by liuzhangyi@genomics.cn	SRP018402	PRJNA187550	Mycobacterium tuberculosis	Beijing Genome Institute													Mycobacterium tuberculosis Genome sequencing	Illumina Re-sequencing of mycobacterium tuberculosis random pair end library	Here we describe genomic sequencing and analysis of the clinical isolates with a range of DR profiles which led to the discovery of some genes or IGRs systematically closely associated with drug resistant.	[]	1	2933334	528000120	359247501	2015-07-22 17:01:09	90	0	90	0
SRR671740	PRJNA187550	0.528	WGS	PCR	Illumina HiSeq 2000	MYCmwvDDDDFAPEI-130		SRX225053		MYCmwvDDDDFAPEI-130	GENOMIC	PAIRED	ILLUMINA	BGI, BGI, submission prepared by liuzhangyi@genomics.cn	SRP018402	PRJNA187550	Mycobacterium tuberculosis	Beijing Genome Institute													Mycobacterium tuberculosis Genome sequencing	Illumina Re-sequencing of mycobacterium tuberculosis random pair end library	Here we describe genomic sequencing and analysis of the clinical isolates with a range of DR profiles which led to the discovery of some genes or IGRs systematically closely associated with drug resistant.	[]	1	2933334	528000120	359922735	2015-07-22 17:01:09	90	0	90	0
SRR671741	PRJNA187550	0.528	WGS	PCR	Illumina HiSeq 2000	MYCmwvDDEDFAPEI-131		SRX225054		MYCmwvDDEDFAPEI-131	GENOMIC	PAIRED	ILLUMINA	BGI, BGI, submission prepared by liuzhangyi@genomics.cn	SRP018402	PRJNA187550	Mycobacterium tuberculosis	Beijing Genome Institute													Mycobacterium tuberculosis Genome sequencing	Illumina Re-sequencing of mycobacterium tuberculosis random pair end library	Here we describe genomic sequencing and analysis of the clinical isolates with a range of DR profiles which led to the discovery of some genes or IGRs systematically closely associated with drug resistant.	[]	1	2933334	528000120	358035794	2015-07-22 17:01:06	90	0	90	0
SRR671742	PRJNA187550	0.528	WGS	PCR	Illumina HiSeq 2000	MYCmwvDDFDFAPEI-134		SRX225055		MYCmwvDDFDFAPEI-134	GENOMIC	PAIRED	ILLUMINA	BGI, BGI, submission prepared by liuzhangyi@genomics.cn	SRP018402	PRJNA187550	Mycobacterium tuberculosis	Beijing Genome Institute													Mycobacterium tuberculosis Genome sequencing	Illumina Re-sequencing of mycobacterium tuberculosis random pair end library	Here we describe genomic sequencing and analysis of the clinical isolates with a range of DR profiles which led to the discovery of some genes or IGRs systematically closely associated with drug resistant.	[]	1	2933334	528000120	357944132	2015-07-22 17:01:05	90	0	90	0
SRR671743	PRJNA187550	0.528	WGS	PCR	Illumina HiSeq 2000	MYCmwvDDGDFAPEI-135		SRX225056		MYCmwvDDGDFAPEI-135	GENOMIC	PAIRED	ILLUMINA	BGI, BGI, submission prepared by liuzhangyi@genomics.cn	SRP018402	PRJNA187550	Mycobacterium tuberculosis	Beijing Genome Institute													Mycobacterium tuberculosis Genome sequencing	Illumina Re-sequencing of mycobacterium tuberculosis random pair end library	Here we describe genomic sequencing and analysis of the clinical isolates with a range of DR profiles which led to the discovery of some genes or IGRs systematically closely associated with drug resistant.	[]	1	2933334	528000120	358089200	2015-07-22 17:01:05	90	0	90	0
SRR671744	PRJNA187550	0.528	WGS	PCR	Illumina HiSeq 2000	MYCmwvDDHDFAPEI-142		SRX225057		MYCmwvDDHDFAPEI-142	GENOMIC	PAIRED	ILLUMINA	BGI, BGI, submission prepared by liuzhangyi@genomics.cn	SRP018402	PRJNA187550	Mycobacterium tuberculosis	Beijing Genome Institute													Mycobacterium tuberculosis Genome sequencing	Illumina Re-sequencing of mycobacterium tuberculosis random pair end library	Here we describe genomic sequencing and analysis of the clinical isolates with a range of DR profiles which led to the discovery of some genes or IGRs systematically closely associated with drug resistant.	[]	1	2933334	528000120	358523404	2015-07-22 17:01:09	90	0	90	0
SRR671745	PRJNA187550	0.528	WGS	PCR	Illumina HiSeq 2000	MYCmwvDDJDFAPEI-150		SRX225058		MYCmwvDDJDFAPEI-150	GENOMIC	PAIRED	ILLUMINA	BGI, BGI, submission prepared by liuzhangyi@genomics.cn	SRP018402	PRJNA187550	Mycobacterium tuberculosis	Beijing Genome Institute													Mycobacterium tuberculosis Genome sequencing	Illumina Re-sequencing of mycobacterium tuberculosis random pair end library	Here we describe genomic sequencing and analysis of the clinical isolates with a range of DR profiles which led to the discovery of some genes or IGRs systematically closely associated with drug resistant.	[]	1	2933334	528000120	357498153	2015-07-22 17:01:05	90	0	90	0
SRR671746	PRJNA187550	0.528	WGS	PCR	Illumina HiSeq 2000	MYCmwvDDKDFAPEI-157		SRX225059		MYCmwvDDKDFAPEI-157	GENOMIC	PAIRED	ILLUMINA	BGI, BGI, submission prepared by liuzhangyi@genomics.cn	SRP018402	PRJNA187550	Mycobacterium tuberculosis	Beijing Genome Institute													Mycobacterium tuberculosis Genome sequencing	Illumina Re-sequencing of mycobacterium tuberculosis random pair end library	Here we describe genomic sequencing and analysis of the clinical isolates with a range of DR profiles which led to the discovery of some genes or IGRs systematically closely associated with drug resistant.	[]	1	2933334	528000120	358152294	2015-07-22 17:01:06	90	0	90	0
SRR671747	PRJNA187550	0.528	WGS	PCR	Illumina HiSeq 2000	MYCmwvDDNDFAPEI-27		SRX225061		MYCmwvDDNDFAPEI-27	GENOMIC	PAIRED	ILLUMINA	BGI, BGI, submission prepared by liuzhangyi@genomics.cn	SRP018402	PRJNA187550	Mycobacterium tuberculosis	Beijing Genome Institute													Mycobacterium tuberculosis Genome sequencing	Illumina Re-sequencing of mycobacterium tuberculosis random pair end library	Here we describe genomic sequencing and analysis of the clinical isolates with a range of DR profiles which led to the discovery of some genes or IGRs systematically closely associated with drug resistant.	[]	1	2933334	528000120	357698275	2015-07-22 17:01:09	90	0	90	0
SRR671748	PRJNA187550	0.528	WGS	PCR	Illumina HiSeq 2000	MYCpfcDBEDFAPEI-19		SRX225062		MYCpfcDBEDFAPEI-19	GENOMIC	PAIRED	ILLUMINA	BGI, BGI, submission prepared by liuzhangyi@genomics.cn	SRP018402	PRJNA187550	Mycobacterium tuberculosis	Beijing Genome Institute													Mycobacterium tuberculosis Genome sequencing	Illumina Re-sequencing of mycobacterium tuberculosis random pair end library	Here we describe genomic sequencing and analysis of the clinical isolates with a range of DR profiles which led to the discovery of some genes or IGRs systematically closely associated with drug resistant.	[]	1	2933334	528000120	347589665	2015-07-22 17:01:09	90	0	90	0
SRR671749	PRJNA187550	0.528	WGS	PCR	Illumina HiSeq 2000	MYCpfcDBFDFAPEI-44		SRX225063		MYCpfcDBFDFAPEI-44	GENOMIC	PAIRED	ILLUMINA	BGI, BGI, submission prepared by liuzhangyi@genomics.cn	SRP018402	PRJNA187550	Mycobacterium tuberculosis	Beijing Genome Institute													Mycobacterium tuberculosis Genome sequencing	Illumina Re-sequencing of mycobacterium tuberculosis random pair end library	Here we describe genomic sequencing and analysis of the clinical isolates with a range of DR profiles which led to the discovery of some genes or IGRs systematically closely associated with drug resistant.	[]	1	2933334	528000120	347706573	2015-07-22 17:01:09	90	0	90	0
SRR671750	PRJNA187550	0.528	WGS	PCR	Illumina HiSeq 2000	MYCpfcDBGDFAPEI-55		SRX225064		MYCpfcDBGDFAPEI-55	GENOMIC	PAIRED	ILLUMINA	BGI, BGI, submission prepared by liuzhangyi@genomics.cn	SRP018402	PRJNA187550	Mycobacterium tuberculosis	Beijing Genome Institute													Mycobacterium tuberculosis Genome sequencing	Illumina Re-sequencing of mycobacterium tuberculosis random pair end library	Here we describe genomic sequencing and analysis of the clinical isolates with a range of DR profiles which led to the discovery of some genes or IGRs systematically closely associated with drug resistant.	[]	1	2933334	528000120	346852770	2015-07-22 17:01:05	90	0	90	0
SRR671751	PRJNA187550	0.528	WGS	PCR	Illumina HiSeq 2000	MYCpfcDBHDFAPEI-60		SRX225065		MYCpfcDBHDFAPEI-60	GENOMIC	PAIRED	ILLUMINA	BGI, BGI, submission prepared by liuzhangyi@genomics.cn	SRP018402	PRJNA187550	Mycobacterium tuberculosis	Beijing Genome Institute													Mycobacterium tuberculosis Genome sequencing	Illumina Re-sequencing of mycobacterium tuberculosis random pair end library	Here we describe genomic sequencing and analysis of the clinical isolates with a range of DR profiles which led to the discovery of some genes or IGRs systematically closely associated with drug resistant.	[]	1	2933334	528000120	347017646	2015-07-22 17:01:09	90	0	90	0
SRR671752	PRJNA187550	0.528	WGS	PCR	Illumina HiSeq 2000	MYCpfcDBIDFAPEI-62		SRX225066		MYCpfcDBIDFAPEI-62	GENOMIC	PAIRED	ILLUMINA	BGI, BGI, submission prepared by liuzhangyi@genomics.cn	SRP018402	PRJNA187550	Mycobacterium tuberculosis	Beijing Genome Institute													Mycobacterium tuberculosis Genome sequencing	Illumina Re-sequencing of mycobacterium tuberculosis random pair end library	Here we describe genomic sequencing and analysis of the clinical isolates with a range of DR profiles which led to the discovery of some genes or IGRs systematically closely associated with drug resistant.	[]	1	2933334	528000120	347125423	2015-07-22 17:01:05	90	0	90	0
SRR671753	PRJNA187550	0.528	WGS	PCR	Illumina HiSeq 2000	MYCpfcDBJDFAPEI-87		SRX225067		MYCpfcDBJDFAPEI-87	GENOMIC	PAIRED	ILLUMINA	BGI, BGI, submission prepared by liuzhangyi@genomics.cn	SRP018402	PRJNA187550	Mycobacterium tuberculosis	Beijing Genome Institute													Mycobacterium tuberculosis Genome sequencing	Illumina Re-sequencing of mycobacterium tuberculosis random pair end library	Here we describe genomic sequencing and analysis of the clinical isolates with a range of DR profiles which led to the discovery of some genes or IGRs systematically closely associated with drug resistant.	[]	1	2933334	528000120	347307470	2015-07-22 17:01:09	90	0	90	0
SRR671754	PRJNA187550	0.528	WGS	PCR	Illumina HiSeq 2000	MYCpfcDBKDFAPEI-91		SRX225068		MYCpfcDBKDFAPEI-91	GENOMIC	PAIRED	ILLUMINA	BGI, BGI, submission prepared by liuzhangyi@genomics.cn	SRP018402	PRJNA187550	Mycobacterium tuberculosis	Beijing Genome Institute													Mycobacterium tuberculosis Genome sequencing	Illumina Re-sequencing of mycobacterium tuberculosis random pair end library	Here we describe genomic sequencing and analysis of the clinical isolates with a range of DR profiles which led to the discovery of some genes or IGRs systematically closely associated with drug resistant.	[]	1	2933334	528000120	345714588	2015-07-22 17:01:09	90	0	90	0
SRR671755	PRJNA187550	0.528	WGS	PCR	Illumina HiSeq 2000	MYCpfcDBMDFAPEI-112		SRX225069		MYCpfcDBMDFAPEI-112	GENOMIC	PAIRED	ILLUMINA	BGI, BGI, submission prepared by liuzhangyi@genomics.cn	SRP018402	PRJNA187550	Mycobacterium tuberculosis	Beijing Genome Institute													Mycobacterium tuberculosis Genome sequencing	Illumina Re-sequencing of mycobacterium tuberculosis random pair end library	Here we describe genomic sequencing and analysis of the clinical isolates with a range of DR profiles which led to the discovery of some genes or IGRs systematically closely associated with drug resistant.	[]	1	2933334	528000120	348188048	2015-07-22 17:01:05	90	0	90	0
SRR671756	PRJNA187550	0.528	WGS	PCR	Illumina HiSeq 2000	MYCpfcDBODFAPEI-130		SRX225070		MYCpfcDBODFAPEI-130	GENOMIC	PAIRED	ILLUMINA	BGI, BGI, submission prepared by liuzhangyi@genomics.cn	SRP018402	PRJNA187550	Mycobacterium tuberculosis	Beijing Genome Institute													Mycobacterium tuberculosis Genome sequencing	Illumina Re-sequencing of mycobacterium tuberculosis random pair end library	Here we describe genomic sequencing and analysis of the clinical isolates with a range of DR profiles which led to the discovery of some genes or IGRs systematically closely associated with drug resistant.	[]	1	2933334	528000120	347197605	2015-07-22 17:01:05	90	0	90	0
SRR671757	PRJNA187550	0.528	WGS	PCR	Illumina HiSeq 2000	MYCpfcDBPDFAPEI-131		SRX225071		MYCpfcDBPDFAPEI-131	GENOMIC	PAIRED	ILLUMINA	BGI, BGI, submission prepared by liuzhangyi@genomics.cn	SRP018402	PRJNA187550	Mycobacterium tuberculosis	Beijing Genome Institute													Mycobacterium tuberculosis Genome sequencing	Illumina Re-sequencing of mycobacterium tuberculosis random pair end library	Here we describe genomic sequencing and analysis of the clinical isolates with a range of DR profiles which led to the discovery of some genes or IGRs systematically closely associated with drug resistant.	[]	1	2933334	528000120	348020827	2015-07-22 17:01:05	90	0	90	0
SRR671758	PRJNA187550	0.528	WGS	PCR	Illumina HiSeq 2000	MYCpfcDBQDFAPEI-19		SRX225072		MYCpfcDBQDFAPEI-19	GENOMIC	PAIRED	ILLUMINA	BGI, BGI, submission prepared by liuzhangyi@genomics.cn	SRP018402	PRJNA187550	Mycobacterium tuberculosis	Beijing Genome Institute													Mycobacterium tuberculosis Genome sequencing	Illumina Re-sequencing of mycobacterium tuberculosis random pair end library	Here we describe genomic sequencing and analysis of the clinical isolates with a range of DR profiles which led to the discovery of some genes or IGRs systematically closely associated with drug resistant.	[]	1	2933334	528000120	345663316	2015-07-22 17:01:05	90	0	90	0
SRR671759	PRJNA187550	0.528	WGS	PCR	Illumina HiSeq 2000	MYCpfcDBRDFAPEI-44		SRX225073		MYCpfcDBRDFAPEI-44	GENOMIC	PAIRED	ILLUMINA	BGI, BGI, submission prepared by liuzhangyi@genomics.cn	SRP018402	PRJNA187550	Mycobacterium tuberculosis	Beijing Genome Institute													Mycobacterium tuberculosis Genome sequencing	Illumina Re-sequencing of mycobacterium tuberculosis random pair end library	Here we describe genomic sequencing and analysis of the clinical isolates with a range of DR profiles which led to the discovery of some genes or IGRs systematically closely associated with drug resistant.	[]	1	2933334	528000120	348351923	2015-07-22 17:01:09	90	0	90	0
SRR671760	PRJNA187550	0.528	WGS	PCR	Illumina HiSeq 2000	MYCpfcDBTDFAPEI-60		SRX225074		MYCpfcDBTDFAPEI-60	GENOMIC	PAIRED	ILLUMINA	BGI, BGI, submission prepared by liuzhangyi@genomics.cn	SRP018402	PRJNA187550	Mycobacterium tuberculosis	Beijing Genome Institute													Mycobacterium tuberculosis Genome sequencing	Illumina Re-sequencing of mycobacterium tuberculosis random pair end library	Here we describe genomic sequencing and analysis of the clinical isolates with a range of DR profiles which led to the discovery of some genes or IGRs systematically closely associated with drug resistant.	[]	1	2933334	528000120	346392356	2015-07-22 17:01:09	90	0	90	0
SRR671761	PRJNA187550	0.528	WGS	PCR	Illumina HiSeq 2000	MYCpfcDBUDFAPEI-62		SRX225075		MYCpfcDBUDFAPEI-62	GENOMIC	PAIRED	ILLUMINA	BGI, BGI, submission prepared by liuzhangyi@genomics.cn	SRP018402	PRJNA187550	Mycobacterium tuberculosis	Beijing Genome Institute													Mycobacterium tuberculosis Genome sequencing	Illumina Re-sequencing of mycobacterium tuberculosis random pair end library	Here we describe genomic sequencing and analysis of the clinical isolates with a range of DR profiles which led to the discovery of some genes or IGRs systematically closely associated with drug resistant.	[]	1	2933334	528000120	348252124	2015-07-22 17:01:05	90	0	90	0
SRR671762	PRJNA187550	0.528	WGS	PCR	Illumina HiSeq 2000	MYCpfcDBVDFAPEI-87		SRX225076		MYCpfcDBVDFAPEI-87	GENOMIC	PAIRED	ILLUMINA	BGI, BGI, submission prepared by liuzhangyi@genomics.cn	SRP018402	PRJNA187550	Mycobacterium tuberculosis	Beijing Genome Institute													Mycobacterium tuberculosis Genome sequencing	Illumina Re-sequencing of mycobacterium tuberculosis random pair end library	Here we describe genomic sequencing and analysis of the clinical isolates with a range of DR profiles which led to the discovery of some genes or IGRs systematically closely associated with drug resistant.	[]	1	2933334	528000120	347971286	2015-07-22 17:01:06	90	0	90	0
SRR671763	PRJNA187550	0.528	WGS	PCR	Illumina HiSeq 2000	MYCpfcDBWDFAPEI-91		SRX225077		MYCpfcDBWDFAPEI-91	GENOMIC	PAIRED	ILLUMINA	BGI, BGI, submission prepared by liuzhangyi@genomics.cn	SRP018402	PRJNA187550	Mycobacterium tuberculosis	Beijing Genome Institute													Mycobacterium tuberculosis Genome sequencing	Illumina Re-sequencing of mycobacterium tuberculosis random pair end library	Here we describe genomic sequencing and analysis of the clinical isolates with a range of DR profiles which led to the discovery of some genes or IGRs systematically closely associated with drug resistant.	[]	1	2933334	528000120	347134533	2015-07-22 17:01:09	90	0	90	0
SRR671764	PRJNA187550	0.528	WGS	PCR	Illumina HiSeq 2000	MYCpfcDBXDFAPEI-107		SRX225078		MYCpfcDBXDFAPEI-107	GENOMIC	PAIRED	ILLUMINA	BGI, BGI, submission prepared by liuzhangyi@genomics.cn	SRP018402	PRJNA187550	Mycobacterium tuberculosis	Beijing Genome Institute													Mycobacterium tuberculosis Genome sequencing	Illumina Re-sequencing of mycobacterium tuberculosis random pair end library	Here we describe genomic sequencing and analysis of the clinical isolates with a range of DR profiles which led to the discovery of some genes or IGRs systematically closely associated with drug resistant.	[]	1	2933334	528000120	347261975	2015-07-22 17:01:09	90	0	90	0
SRR671765	PRJNA187550	0.528	WGS	PCR	Illumina HiSeq 2000	MYCpfcDCADFAPEI-130		SRX225079		MYCpfcDCADFAPEI-130	GENOMIC	PAIRED	ILLUMINA	BGI, BGI, submission prepared by liuzhangyi@genomics.cn	SRP018402	PRJNA187550	Mycobacterium tuberculosis	Beijing Genome Institute													Mycobacterium tuberculosis Genome sequencing	Illumina Re-sequencing of mycobacterium tuberculosis random pair end library	Here we describe genomic sequencing and analysis of the clinical isolates with a range of DR profiles which led to the discovery of some genes or IGRs systematically closely associated with drug resistant.	[]	1	2933334	528000120	348184536	2015-07-22 17:01:09	90	0	90	0
SRR671766	PRJNA187550	0.528	WGS	PCR	Illumina HiSeq 2000	MYCpfcDCCDFAPEI-19		SRX225080		MYCpfcDCCDFAPEI-19	GENOMIC	PAIRED	ILLUMINA	BGI, BGI, submission prepared by liuzhangyi@genomics.cn	SRP018402	PRJNA187550	Mycobacterium tuberculosis	Beijing Genome Institute													Mycobacterium tuberculosis Genome sequencing	Illumina Re-sequencing of mycobacterium tuberculosis random pair end library	Here we describe genomic sequencing and analysis of the clinical isolates with a range of DR profiles which led to the discovery of some genes or IGRs systematically closely associated with drug resistant.	[]	1	2933334	528000120	344366222	2015-07-22 17:01:05	90	0	90	0
SRR671767	PRJNA187550	0.528	WGS	PCR	Illumina HiSeq 2000	MYCpfcDCDDFAPEI-44		SRX225081		MYCpfcDCDDFAPEI-44	GENOMIC	PAIRED	ILLUMINA	BGI, BGI, submission prepared by liuzhangyi@genomics.cn	SRP018402	PRJNA187550	Mycobacterium tuberculosis	Beijing Genome Institute													Mycobacterium tuberculosis Genome sequencing	Illumina Re-sequencing of mycobacterium tuberculosis random pair end library	Here we describe genomic sequencing and analysis of the clinical isolates with a range of DR profiles which led to the discovery of some genes or IGRs systematically closely associated with drug resistant.	[]	1	2933334	528000120	345393137	2015-07-22 17:01:05	90	0	90	0
SRR671768	PRJNA187550	0.528	WGS	PCR	Illumina HiSeq 2000	MYCpfcDCEDFAPEI-55		SRX225082		MYCpfcDCEDFAPEI-55	GENOMIC	PAIRED	ILLUMINA	BGI, BGI, submission prepared by liuzhangyi@genomics.cn	SRP018402	PRJNA187550	Mycobacterium tuberculosis	Beijing Genome Institute													Mycobacterium tuberculosis Genome sequencing	Illumina Re-sequencing of mycobacterium tuberculosis random pair end library	Here we describe genomic sequencing and analysis of the clinical isolates with a range of DR profiles which led to the discovery of some genes or IGRs systematically closely associated with drug resistant.	[]	1	2933334	528000120	343028446	2015-07-22 17:01:06	90	0	90	0
SRR671769	PRJNA187550	0.528	WGS	PCR	Illumina HiSeq 2000	MYCpfcDCGDFAPEI-62		SRX225083		MYCpfcDCGDFAPEI-62	GENOMIC	PAIRED	ILLUMINA	BGI, BGI, submission prepared by liuzhangyi@genomics.cn	SRP018402	PRJNA187550	Mycobacterium tuberculosis	Beijing Genome Institute													Mycobacterium tuberculosis Genome sequencing	Illumina Re-sequencing of mycobacterium tuberculosis random pair end library	Here we describe genomic sequencing and analysis of the clinical isolates with a range of DR profiles which led to the discovery of some genes or IGRs systematically closely associated with drug resistant.	[]	1	2933334	528000120	343787021	2015-07-22 17:01:05	90	0	90	0
SRR671770	PRJNA187550	0.528	WGS	PCR	Illumina HiSeq 2000	MYCpfcDCHDFAPEI-87		SRX225084		MYCpfcDCHDFAPEI-87	GENOMIC	PAIRED	ILLUMINA	BGI, BGI, submission prepared by liuzhangyi@genomics.cn	SRP018402	PRJNA187550	Mycobacterium tuberculosis	Beijing Genome Institute													Mycobacterium tuberculosis Genome sequencing	Illumina Re-sequencing of mycobacterium tuberculosis random pair end library	Here we describe genomic sequencing and analysis of the clinical isolates with a range of DR profiles which led to the discovery of some genes or IGRs systematically closely associated with drug resistant.	[]	1	2933334	528000120	344434161	2015-07-22 17:01:09	90	0	90	0
SRR671771	PRJNA187550	0.528	WGS	PCR	Illumina HiSeq 2000	MYCpfcDCIDFAPEI-91		SRX225085		MYCpfcDCIDFAPEI-91	GENOMIC	PAIRED	ILLUMINA	BGI, BGI, submission prepared by liuzhangyi@genomics.cn	SRP018402	PRJNA187550	Mycobacterium tuberculosis	Beijing Genome Institute													Mycobacterium tuberculosis Genome sequencing	Illumina Re-sequencing of mycobacterium tuberculosis random pair end library	Here we describe genomic sequencing and analysis of the clinical isolates with a range of DR profiles which led to the discovery of some genes or IGRs systematically closely associated with drug resistant.	[]	1	2933334	528000120	344285950	2015-07-22 17:01:09	90	0	90	0
SRR671772	PRJNA187550	0.528	WGS	PCR	Illumina HiSeq 2000	MYCpfcDCJDFAPEI-107		SRX225086		MYCpfcDCJDFAPEI-107	GENOMIC	PAIRED	ILLUMINA	BGI, BGI, submission prepared by liuzhangyi@genomics.cn	SRP018402	PRJNA187550	Mycobacterium tuberculosis	Beijing Genome Institute													Mycobacterium tuberculosis Genome sequencing	Illumina Re-sequencing of mycobacterium tuberculosis random pair end library	Here we describe genomic sequencing and analysis of the clinical isolates with a range of DR profiles which led to the discovery of some genes or IGRs systematically closely associated with drug resistant.	[]	1	2933334	528000120	345551692	2015-07-22 17:01:09	90	0	90	0
SRR671773	PRJNA187550	0.528	WGS	PCR	Illumina HiSeq 2000	MYCpfcDCLDFAPEI-122		SRX225087		MYCpfcDCLDFAPEI-122	GENOMIC	PAIRED	ILLUMINA	BGI, BGI, submission prepared by liuzhangyi@genomics.cn	SRP018402	PRJNA187550	Mycobacterium tuberculosis	Beijing Genome Institute													Mycobacterium tuberculosis Genome sequencing	Illumina Re-sequencing of mycobacterium tuberculosis random pair end library	Here we describe genomic sequencing and analysis of the clinical isolates with a range of DR profiles which led to the discovery of some genes or IGRs systematically closely associated with drug resistant.	[]	1	2933334	528000120	347673613	2015-07-22 17:01:05	90	0	90	0
SRR671774	PRJNA187550	0.528	WGS	PCR	Illumina HiSeq 2000	MYCpfcDCODFAPEI-131		SRX225088		MYCpfcDCODFAPEI-131	GENOMIC	PAIRED	ILLUMINA	BGI, BGI, submission prepared by liuzhangyi@genomics.cn	SRP018402	PRJNA187550	Mycobacterium tuberculosis	Beijing Genome Institute													Mycobacterium tuberculosis Genome sequencing	Illumina Re-sequencing of mycobacterium tuberculosis random pair end library	Here we describe genomic sequencing and analysis of the clinical isolates with a range of DR profiles which led to the discovery of some genes or IGRs systematically closely associated with drug resistant.	[]	1	2933334	528000120	344659412	2015-07-22 17:01:05	90	0	90	0
SRR671775	PRJNA187550	0.44	WGS	PCR	Illumina HiSeq 2000	MYCqecDAEDFAPEI-27		SRX225089		MYCqecDAEDFAPEI-27	GENOMIC	PAIRED	ILLUMINA	BGI, BGI, submission prepared by liuzhangyi@genomics.cn	SRP018402	PRJNA187550	Mycobacterium tuberculosis	Beijing Genome Institute													Mycobacterium tuberculosis Genome sequencing	Illumina Re-sequencing of mycobacterium tuberculosis random pair end library	Here we describe genomic sequencing and analysis of the clinical isolates with a range of DR profiles which led to the discovery of some genes or IGRs systematically closely associated with drug resistant.	[]	1	2444445	440000100	270276267	2015-07-22 17:01:06	90	0	90	0
SRR671776	PRJNA187550	0.44	WGS	PCR	Illumina HiSeq 2000	MYCqecDAPDFAPEI-150		SRX225090		MYCqecDAPDFAPEI-150	GENOMIC	PAIRED	ILLUMINA	BGI, BGI, submission prepared by liuzhangyi@genomics.cn	SRP018402	PRJNA187550	Mycobacterium tuberculosis	Beijing Genome Institute													Mycobacterium tuberculosis Genome sequencing	Illumina Re-sequencing of mycobacterium tuberculosis random pair end library	Here we describe genomic sequencing and analysis of the clinical isolates with a range of DR profiles which led to the discovery of some genes or IGRs systematically closely associated with drug resistant.	[]	1	2444445	440000100	271779647	2015-07-22 17:01:05	90	0	90	0
SRR671777	PRJNA187550	0.44	WGS	PCR	Illumina HiSeq 2000	MYCqecDAQDFAPEI-157		SRX225091		MYCqecDAQDFAPEI-157	GENOMIC	PAIRED	ILLUMINA	BGI, BGI, submission prepared by liuzhangyi@genomics.cn	SRP018402	PRJNA187550	Mycobacterium tuberculosis	Beijing Genome Institute													Mycobacterium tuberculosis Genome sequencing	Illumina Re-sequencing of mycobacterium tuberculosis random pair end library	Here we describe genomic sequencing and analysis of the clinical isolates with a range of DR profiles which led to the discovery of some genes or IGRs systematically closely associated with drug resistant.	[]	1	2444445	440000100	269993387	2015-07-22 17:01:06	90	0	90	0
SRR671778	PRJNA187550	0.44	WGS	PCR	Illumina HiSeq 2000	MYCqecDARDFAPEI-60		SRX225092		MYCqecDARDFAPEI-60	GENOMIC	PAIRED	ILLUMINA	BGI, BGI, submission prepared by liuzhangyi@genomics.cn	SRP018402	PRJNA187550	Mycobacterium tuberculosis	Beijing Genome Institute													Mycobacterium tuberculosis Genome sequencing	Illumina Re-sequencing of mycobacterium tuberculosis random pair end library	Here we describe genomic sequencing and analysis of the clinical isolates with a range of DR profiles which led to the discovery of some genes or IGRs systematically closely associated with drug resistant.	[]	1	2444445	440000100	270800659	2015-07-22 17:01:09	90	0	90	0
SRR671779	PRJNA187550	0.44	WGS	PCR	Illumina HiSeq 2000	MYCqecDBADFBPEI-52		SRX225093		MYCqecDBADFBPEI-52	GENOMIC	PAIRED	ILLUMINA	BGI, BGI, submission prepared by liuzhangyi@genomics.cn	SRP018402	PRJNA187550	Mycobacterium tuberculosis	Beijing Genome Institute													Mycobacterium tuberculosis Genome sequencing	Illumina Re-sequencing of mycobacterium tuberculosis random pair end library	Here we describe genomic sequencing and analysis of the clinical isolates with a range of DR profiles which led to the discovery of some genes or IGRs systematically closely associated with drug resistant.	[]	1	2444445	440000100	269087256	2015-07-22 17:01:09	90	0	90	0
SRR671780	PRJNA187550	0.44	WGS	PCR	Illumina HiSeq 2000	MYCqecDBDDFAPEI-135		SRX225094		MYCqecDBDDFAPEI-135	GENOMIC	PAIRED	ILLUMINA	BGI, BGI, submission prepared by liuzhangyi@genomics.cn	SRP018402	PRJNA187550	Mycobacterium tuberculosis	Beijing Genome Institute													Mycobacterium tuberculosis Genome sequencing	Illumina Re-sequencing of mycobacterium tuberculosis random pair end library	Here we describe genomic sequencing and analysis of the clinical isolates with a range of DR profiles which led to the discovery of some genes or IGRs systematically closely associated with drug resistant.	[]	1	2444445	440000100	270164270	2015-07-22 17:01:05	90	0	90	0
SRR671781	PRJNA187550	0.528	WGS	PCR	Illumina HiSeq 2000	MYCsdlDBSDFAPEI-91		SRX225095		MYCsdlDBSDFAPEI-91	GENOMIC	PAIRED	ILLUMINA	BGI, BGI, submission prepared by liuzhangyi@genomics.cn	SRP018402	PRJNA187550	Mycobacterium tuberculosis	Beijing Genome Institute													Mycobacterium tuberculosis Genome sequencing	Illumina Re-sequencing of mycobacterium tuberculosis random pair end library	Here we describe genomic sequencing and analysis of the clinical isolates with a range of DR profiles which led to the discovery of some genes or IGRs systematically closely associated with drug resistant.	[]	1	2933334	528000120	306904859	2015-07-22 17:01:05	90	0	90	0
SRR671782	PRJNA187550	0.528	WGS	PCR	Illumina HiSeq 2000	MYCsdlDEHDFAPEI-60		SRX225096		MYCsdlDEHDFAPEI-60	GENOMIC	PAIRED	ILLUMINA	BGI, BGI, submission prepared by liuzhangyi@genomics.cn	SRP018402	PRJNA187550	Mycobacterium tuberculosis	Beijing Genome Institute													Mycobacterium tuberculosis Genome sequencing	Illumina Re-sequencing of mycobacterium tuberculosis random pair end library	Here we describe genomic sequencing and analysis of the clinical isolates with a range of DR profiles which led to the discovery of some genes or IGRs systematically closely associated with drug resistant.	[]	1	2933334	528000120	303424057	2015-07-22 17:01:05	90	0	90	0
SRR671783	PRJNA187550	0.528	WGS	PCR	Illumina HiSeq 2000	MYCsdlDECDFAPEI-44		SRX225097		MYCsdlDECDFAPEI-44	GENOMIC	PAIRED	ILLUMINA	BGI, BGI, submission prepared by liuzhangyi@genomics.cn	SRP018402	PRJNA187550	Mycobacterium tuberculosis	Beijing Genome Institute													Mycobacterium tuberculosis Genome sequencing	Illumina Re-sequencing of mycobacterium tuberculosis random pair end library	Here we describe genomic sequencing and analysis of the clinical isolates with a range of DR profiles which led to the discovery of some genes or IGRs systematically closely associated with drug resistant.	[]	1	2933334	528000120	302872970	2015-07-22 17:01:05	90	0	90	0
SRR671784	PRJNA187550	0.528	WGS	PCR	Illumina HiSeq 2000	MYCsdlDBPDFAPEI-62		SRX225098		MYCsdlDBPDFAPEI-62	GENOMIC	PAIRED	ILLUMINA	BGI, BGI, submission prepared by liuzhangyi@genomics.cn	SRP018402	PRJNA187550	Mycobacterium tuberculosis	Beijing Genome Institute													Mycobacterium tuberculosis Genome sequencing	Illumina Re-sequencing of mycobacterium tuberculosis random pair end library	Here we describe genomic sequencing and analysis of the clinical isolates with a range of DR profiles which led to the discovery of some genes or IGRs systematically closely associated with drug resistant.	[]	1	2933334	528000120	305697409	2015-07-22 17:01:05	90	0	90	0
SRR671785	PRJNA187550	0.528	WGS	PCR	Illumina HiSeq 2000	MYCsdlDBXDFAPEI-130		SRX225099		MYCsdlDBXDFAPEI-130	GENOMIC	PAIRED	ILLUMINA	BGI, BGI, submission prepared by liuzhangyi@genomics.cn	SRP018402	PRJNA187550	Mycobacterium tuberculosis	Beijing Genome Institute													Mycobacterium tuberculosis Genome sequencing	Illumina Re-sequencing of mycobacterium tuberculosis random pair end library	Here we describe genomic sequencing and analysis of the clinical isolates with a range of DR profiles which led to the discovery of some genes or IGRs systematically closely associated with drug resistant.	[]	1	2933334	528000120	307490421	2015-07-22 17:01:05	90	0	90	0
SRR671786	PRJNA187550	0.528	WGS	PCR	Illumina HiSeq 2000	MYCsdlDBTDFAPEI-107		SRX225100		MYCsdlDBTDFAPEI-107	GENOMIC	PAIRED	ILLUMINA	BGI, BGI, submission prepared by liuzhangyi@genomics.cn	SRP018402	PRJNA187550	Mycobacterium tuberculosis	Beijing Genome Institute													Mycobacterium tuberculosis Genome sequencing	Illumina Re-sequencing of mycobacterium tuberculosis random pair end library	Here we describe genomic sequencing and analysis of the clinical isolates with a range of DR profiles which led to the discovery of some genes or IGRs systematically closely associated with drug resistant.	[]	1	2933334	528000120	303431983	2015-07-22 17:01:09	90	0	90	0
SRR671787	PRJNA187550	0.528	WGS	PCR	Illumina HiSeq 2000	MYCsdlDBUDFAPEI-112		SRX225101		MYCsdlDBUDFAPEI-112	GENOMIC	PAIRED	ILLUMINA	BGI, BGI, submission prepared by liuzhangyi@genomics.cn	SRP018402	PRJNA187550	Mycobacterium tuberculosis	Beijing Genome Institute													Mycobacterium tuberculosis Genome sequencing	Illumina Re-sequencing of mycobacterium tuberculosis random pair end library	Here we describe genomic sequencing and analysis of the clinical isolates with a range of DR profiles which led to the discovery of some genes or IGRs systematically closely associated with drug resistant.	[]	1	2933334	528000120	306007855	2015-07-22 17:01:05	90	0	90	0
SRR671788	PRJNA187550	0.528	WGS	PCR	Illumina HiSeq 2000	MYCsdlDBQDFAPEI-82		SRX225102		MYCsdlDBQDFAPEI-82	GENOMIC	PAIRED	ILLUMINA	BGI, BGI, submission prepared by liuzhangyi@genomics.cn	SRP018402	PRJNA187550	Mycobacterium tuberculosis	Beijing Genome Institute													Mycobacterium tuberculosis Genome sequencing	Illumina Re-sequencing of mycobacterium tuberculosis random pair end library	Here we describe genomic sequencing and analysis of the clinical isolates with a range of DR profiles which led to the discovery of some genes or IGRs systematically closely associated with drug resistant.	[]	1	2933334	528000120	306371533	2015-07-22 17:01:09	90	0	90	0
SRR671789	PRJNA187550	0.528	WGS	PCR	Illumina HiSeq 2000	MYCsdlDDYDFAPEI-27		SRX225103		MYCsdlDDYDFAPEI-27	GENOMIC	PAIRED	ILLUMINA	BGI, BGI, submission prepared by liuzhangyi@genomics.cn	SRP018402	PRJNA187550	Mycobacterium tuberculosis	Beijing Genome Institute													Mycobacterium tuberculosis Genome sequencing	Illumina Re-sequencing of mycobacterium tuberculosis random pair end library	Here we describe genomic sequencing and analysis of the clinical isolates with a range of DR profiles which led to the discovery of some genes or IGRs systematically closely associated with drug resistant.	[]	1	2933334	528000120	305246924	2015-07-22 17:01:09	90	0	90	0
SRR671790	PRJNA187550	0.528	WGS	PCR	Illumina HiSeq 2000	MYCsdlDEDDFAPEI-52		SRX225104		MYCsdlDEDDFAPEI-52	GENOMIC	PAIRED	ILLUMINA	BGI, BGI, submission prepared by liuzhangyi@genomics.cn	SRP018402	PRJNA187550	Mycobacterium tuberculosis	Beijing Genome Institute													Mycobacterium tuberculosis Genome sequencing	Illumina Re-sequencing of mycobacterium tuberculosis random pair end library	Here we describe genomic sequencing and analysis of the clinical isolates with a range of DR profiles which led to the discovery of some genes or IGRs systematically closely associated with drug resistant.	[]	1	2933334	528000120	305418154	2015-07-22 17:01:05	90	0	90	0
SRR671791	PRJNA187550	0.528	WGS	PCR	Illumina HiSeq 2000	MYCsdlDCIDFAPEI-44		SRX225105		MYCsdlDCIDFAPEI-44	GENOMIC	PAIRED	ILLUMINA	BGI, BGI, submission prepared by liuzhangyi@genomics.cn	SRP018402	PRJNA187550	Mycobacterium tuberculosis	Beijing Genome Institute													Mycobacterium tuberculosis Genome sequencing	Illumina Re-sequencing of mycobacterium tuberculosis random pair end library	Here we describe genomic sequencing and analysis of the clinical isolates with a range of DR profiles which led to the discovery of some genes or IGRs systematically closely associated with drug resistant.	[]	1	2933334	528000120	308697438	2015-07-22 17:01:09	90	0	90	0
SRR671792	PRJNA187550	0.528	WGS	PCR	Illumina HiSeq 2000	MYCsdlDCBDFAPEI-142		SRX225106		MYCsdlDCBDFAPEI-142	GENOMIC	PAIRED	ILLUMINA	BGI, BGI, submission prepared by liuzhangyi@genomics.cn	SRP018402	PRJNA187550	Mycobacterium tuberculosis	Beijing Genome Institute													Mycobacterium tuberculosis Genome sequencing	Illumina Re-sequencing of mycobacterium tuberculosis random pair end library	Here we describe genomic sequencing and analysis of the clinical isolates with a range of DR profiles which led to the discovery of some genes or IGRs systematically closely associated with drug resistant.	[]	1	2933334	528000120	310303015	2015-07-22 17:01:05	90	0	90	0
SRR671793	PRJNA187550	0.528	WGS	PCR	Illumina HiSeq 2000	MYCsdlDCLDFAPEI-60		SRX225107		MYCsdlDCLDFAPEI-60	GENOMIC	PAIRED	ILLUMINA	BGI, BGI, submission prepared by liuzhangyi@genomics.cn	SRP018402	PRJNA187550	Mycobacterium tuberculosis	Beijing Genome Institute													Mycobacterium tuberculosis Genome sequencing	Illumina Re-sequencing of mycobacterium tuberculosis random pair end library	Here we describe genomic sequencing and analysis of the clinical isolates with a range of DR profiles which led to the discovery of some genes or IGRs systematically closely associated with drug resistant.	[]	1	2933334	528000120	310455802	2015-07-22 17:01:05	90	0	90	0
SRR671794	PRJNA187550	0.528	WGS	PCR	Illumina HiSeq 2000	MYCsdlDCADFAPEI-135		SRX225108		MYCsdlDCADFAPEI-135	GENOMIC	PAIRED	ILLUMINA	BGI, BGI, submission prepared by liuzhangyi@genomics.cn	SRP018402	PRJNA187550	Mycobacterium tuberculosis	Beijing Genome Institute													Mycobacterium tuberculosis Genome sequencing	Illumina Re-sequencing of mycobacterium tuberculosis random pair end library	Here we describe genomic sequencing and analysis of the clinical isolates with a range of DR profiles which led to the discovery of some genes or IGRs systematically closely associated with drug resistant.	[]	1	2933334	528000120	307447244	2015-07-22 17:01:09	90	0	90	0
SRR671795	PRJNA187550	0.528	WGS	PCR	Illumina HiSeq 2000	MYCsdlDCKDFAPEI-55		SRX225109		MYCsdlDCKDFAPEI-55	GENOMIC	PAIRED	ILLUMINA	BGI, BGI, submission prepared by liuzhangyi@genomics.cn	SRP018402	PRJNA187550	Mycobacterium tuberculosis	Beijing Genome Institute													Mycobacterium tuberculosis Genome sequencing	Illumina Re-sequencing of mycobacterium tuberculosis random pair end library	Here we describe genomic sequencing and analysis of the clinical isolates with a range of DR profiles which led to the discovery of some genes or IGRs systematically closely associated with drug resistant.	[]	1	2933334	528000120	311057260	2015-07-22 17:01:09	90	0	90	0
SRR671796	PRJNA187550	0.528	WGS	PCR	Illumina HiSeq 2000	MYCsdlDCFDFAPEI-158		SRX225110		MYCsdlDCFDFAPEI-158	GENOMIC	PAIRED	ILLUMINA	BGI, BGI, submission prepared by liuzhangyi@genomics.cn	SRP018402	PRJNA187550	Mycobacterium tuberculosis	Beijing Genome Institute													Mycobacterium tuberculosis Genome sequencing	Illumina Re-sequencing of mycobacterium tuberculosis random pair end library	Here we describe genomic sequencing and analysis of the clinical isolates with a range of DR profiles which led to the discovery of some genes or IGRs systematically closely associated with drug resistant.	[]	1	2933334	528000120	311237081	2015-07-22 17:01:09	90	0	90	0
SRR671797	PRJNA187550	0.528	WGS	PCR	Illumina HiSeq 2000	MYCsdlDCDDFAPEI-150		SRX225111		MYCsdlDCDDFAPEI-150	GENOMIC	PAIRED	ILLUMINA	BGI, BGI, submission prepared by liuzhangyi@genomics.cn	SRP018402	PRJNA187550	Mycobacterium tuberculosis	Beijing Genome Institute													Mycobacterium tuberculosis Genome sequencing	Illumina Re-sequencing of mycobacterium tuberculosis random pair end library	Here we describe genomic sequencing and analysis of the clinical isolates with a range of DR profiles which led to the discovery of some genes or IGRs systematically closely associated with drug resistant.	[]	1	2933334	528000120	310756002	2015-07-22 17:01:09	90	0	90	0
SRR671798	PRJNA187550	0.528	WGS	PCR	Illumina HiSeq 2000	MYCsdlDCMDFAPEI-62		SRX225112		MYCsdlDCMDFAPEI-62	GENOMIC	PAIRED	ILLUMINA	BGI, BGI, submission prepared by liuzhangyi@genomics.cn	SRP018402	PRJNA187550	Mycobacterium tuberculosis	Beijing Genome Institute													Mycobacterium tuberculosis Genome sequencing	Illumina Re-sequencing of mycobacterium tuberculosis random pair end library	Here we describe genomic sequencing and analysis of the clinical isolates with a range of DR profiles which led to the discovery of some genes or IGRs systematically closely associated with drug resistant.	[]	1	2933334	528000120	309857208	2015-07-22 17:01:05	90	0	90	0
SRR671799	PRJNA187550	0.528	WGS	PCR	Illumina HiSeq 2000	MYCsdlDCGDFAPEI-19		SRX225113		MYCsdlDCGDFAPEI-19	GENOMIC	PAIRED	ILLUMINA	BGI, BGI, submission prepared by liuzhangyi@genomics.cn	SRP018402	PRJNA187550	Mycobacterium tuberculosis	Beijing Genome Institute													Mycobacterium tuberculosis Genome sequencing	Illumina Re-sequencing of mycobacterium tuberculosis random pair end library	Here we describe genomic sequencing and analysis of the clinical isolates with a range of DR profiles which led to the discovery of some genes or IGRs systematically closely associated with drug resistant.	[]	1	2933334	528000120	308621872	2015-07-22 17:01:05	90	0	90	0
SRR671800	PRJNA187550	0.528	WGS	PCR	Illumina HiSeq 2000	MYCsdlDCCDFAPEI-144		SRX225114		MYCsdlDCCDFAPEI-144	GENOMIC	PAIRED	ILLUMINA	BGI, BGI, submission prepared by liuzhangyi@genomics.cn	SRP018402	PRJNA187550	Mycobacterium tuberculosis	Beijing Genome Institute													Mycobacterium tuberculosis Genome sequencing	Illumina Re-sequencing of mycobacterium tuberculosis random pair end library	Here we describe genomic sequencing and analysis of the clinical isolates with a range of DR profiles which led to the discovery of some genes or IGRs systematically closely associated with drug resistant.	[]	1	2933334	528000120	308952634	2015-07-22 17:01:05	90	0	90	0
SRR671801	PRJNA187550	0.528	WGS	PCR	Illumina HiSeq 2000	MYCsdlDCHDFAPEI-27		SRX225115		MYCsdlDCHDFAPEI-27	GENOMIC	PAIRED	ILLUMINA	BGI, BGI, submission prepared by liuzhangyi@genomics.cn	SRP018402	PRJNA187550	Mycobacterium tuberculosis	Beijing Genome Institute													Mycobacterium tuberculosis Genome sequencing	Illumina Re-sequencing of mycobacterium tuberculosis random pair end library	Here we describe genomic sequencing and analysis of the clinical isolates with a range of DR profiles which led to the discovery of some genes or IGRs systematically closely associated with drug resistant.	[]	1	2933334	528000120	308143629	2015-07-22 17:01:09	90	0	90	0
SRR671802	PRJNA187550	0.528	WGS	PCR	Illumina HiSeq 2000	MYCsdlDCPDFAPEI-91		SRX225116		MYCsdlDCPDFAPEI-91	GENOMIC	PAIRED	ILLUMINA	BGI, BGI, submission prepared by liuzhangyi@genomics.cn	SRP018402	PRJNA187550	Mycobacterium tuberculosis	Beijing Genome Institute													Mycobacterium tuberculosis Genome sequencing	Illumina Re-sequencing of mycobacterium tuberculosis random pair end library	Here we describe genomic sequencing and analysis of the clinical isolates with a range of DR profiles which led to the discovery of some genes or IGRs systematically closely associated with drug resistant.	[]	1	2933334	528000120	311429581	2015-07-22 17:01:09	90	0	90	0
SRR671803	PRJNA187550	0.528	WGS	PCR	Illumina HiSeq 2000	MYCsdlDCODFAPEI-87		SRX225117		MYCsdlDCODFAPEI-87	GENOMIC	PAIRED	ILLUMINA	BGI, BGI, submission prepared by liuzhangyi@genomics.cn	SRP018402	PRJNA187550	Mycobacterium tuberculosis	Beijing Genome Institute													Mycobacterium tuberculosis Genome sequencing	Illumina Re-sequencing of mycobacterium tuberculosis random pair end library	Here we describe genomic sequencing and analysis of the clinical isolates with a range of DR profiles which led to the discovery of some genes or IGRs systematically closely associated with drug resistant.	[]	1	2933334	528000120	309465673	2015-07-22 17:01:05	90	0	90	0
SRR671804	PRJNA187550	0.528	WGS	PCR	Illumina HiSeq 2000	MYCtxkDDVDFAPEI-19		SRX225118		MYCtxkDDVDFAPEI-19	GENOMIC	PAIRED	ILLUMINA	BGI, BGI, submission prepared by liuzhangyi@genomics.cn	SRP018402	PRJNA187550	Mycobacterium tuberculosis	Beijing Genome Institute													Mycobacterium tuberculosis Genome sequencing	Illumina Re-sequencing of mycobacterium tuberculosis random pair end library	Here we describe genomic sequencing and analysis of the clinical isolates with a range of DR profiles which led to the discovery of some genes or IGRs systematically closely associated with drug resistant.	[]	1	2933334	528000120	354544223	2015-07-22 17:01:09	90	0	90	0
SRR671805	PRJNA187550	0.528	WGS	PCR	Illumina HiSeq 2000	MYCtxkDDXDFAPEI-44		SRX225119		MYCtxkDDXDFAPEI-44	GENOMIC	PAIRED	ILLUMINA	BGI, BGI, submission prepared by liuzhangyi@genomics.cn	SRP018402	PRJNA187550	Mycobacterium tuberculosis	Beijing Genome Institute													Mycobacterium tuberculosis Genome sequencing	Illumina Re-sequencing of mycobacterium tuberculosis random pair end library	Here we describe genomic sequencing and analysis of the clinical isolates with a range of DR profiles which led to the discovery of some genes or IGRs systematically closely associated with drug resistant.	[]	1	2933334	528000120	358009727	2015-07-22 17:01:05	90	0	90	0
SRR671806	PRJNA187550	0.528	WGS	PCR	Illumina HiSeq 2000	MYCtxkDDYDFAPEI-52		SRX225120		MYCtxkDDYDFAPEI-52	GENOMIC	PAIRED	ILLUMINA	BGI, BGI, submission prepared by liuzhangyi@genomics.cn	SRP018402	PRJNA187550	Mycobacterium tuberculosis	Beijing Genome Institute													Mycobacterium tuberculosis Genome sequencing	Illumina Re-sequencing of mycobacterium tuberculosis random pair end library	Here we describe genomic sequencing and analysis of the clinical isolates with a range of DR profiles which led to the discovery of some genes or IGRs systematically closely associated with drug resistant.	[]	1	2933334	528000120	354400608	2015-07-22 17:01:05	90	0	90	0
SRR671807	PRJNA187550	0.528	WGS	PCR	Illumina HiSeq 2000	MYCtxkDDZDFAPEI-55		SRX225121		MYCtxkDDZDFAPEI-55	GENOMIC	PAIRED	ILLUMINA	BGI, BGI, submission prepared by liuzhangyi@genomics.cn	SRP018402	PRJNA187550	Mycobacterium tuberculosis	Beijing Genome Institute													Mycobacterium tuberculosis Genome sequencing	Illumina Re-sequencing of mycobacterium tuberculosis random pair end library	Here we describe genomic sequencing and analysis of the clinical isolates with a range of DR profiles which led to the discovery of some genes or IGRs systematically closely associated with drug resistant.	[]	1	2933334	528000120	354469066	2015-07-22 17:01:09	90	0	90	0
SRR671808	PRJNA187550	0.528	WGS	PCR	Illumina HiSeq 2000	MYCtxkDEADFAPEI-60		SRX225122		MYCtxkDEADFAPEI-60	GENOMIC	PAIRED	ILLUMINA	BGI, BGI, submission prepared by liuzhangyi@genomics.cn	SRP018402	PRJNA187550	Mycobacterium tuberculosis	Beijing Genome Institute													Mycobacterium tuberculosis Genome sequencing	Illumina Re-sequencing of mycobacterium tuberculosis random pair end library	Here we describe genomic sequencing and analysis of the clinical isolates with a range of DR profiles which led to the discovery of some genes or IGRs systematically closely associated with drug resistant.	[]	1	2933334	528000120	355098929	2015-07-22 17:01:09	90	0	90	0
SRR671809	PRJNA187550	0.528	WGS	PCR	Illumina HiSeq 2000	MYCtxkDEBDFAPEI-62		SRX225123		MYCtxkDEBDFAPEI-62	GENOMIC	PAIRED	ILLUMINA	BGI, BGI, submission prepared by liuzhangyi@genomics.cn	SRP018402	PRJNA187550	Mycobacterium tuberculosis	Beijing Genome Institute													Mycobacterium tuberculosis Genome sequencing	Illumina Re-sequencing of mycobacterium tuberculosis random pair end library	Here we describe genomic sequencing and analysis of the clinical isolates with a range of DR profiles which led to the discovery of some genes or IGRs systematically closely associated with drug resistant.	[]	1	2933334	528000120	353234947	2015-07-22 17:01:05	90	0	90	0
SRR671810	PRJNA187550	0.528	WGS	PCR	Illumina HiSeq 2000	MYCtxkDECDFAPEI-82		SRX225124		MYCtxkDECDFAPEI-82	GENOMIC	PAIRED	ILLUMINA	BGI, BGI, submission prepared by liuzhangyi@genomics.cn	SRP018402	PRJNA187550	Mycobacterium tuberculosis	Beijing Genome Institute													Mycobacterium tuberculosis Genome sequencing	Illumina Re-sequencing of mycobacterium tuberculosis random pair end library	Here we describe genomic sequencing and analysis of the clinical isolates with a range of DR profiles which led to the discovery of some genes or IGRs systematically closely associated with drug resistant.	[]	1	2933334	528000120	354493165	2015-07-22 17:01:05	90	0	90	0
SRR671811	PRJNA187550	0.528	WGS	PCR	Illumina HiSeq 2000	MYCtxkDEDDFAPEI-87		SRX225125		MYCtxkDEDDFAPEI-87	GENOMIC	PAIRED	ILLUMINA	BGI, BGI, submission prepared by liuzhangyi@genomics.cn	SRP018402	PRJNA187550	Mycobacterium tuberculosis	Beijing Genome Institute													Mycobacterium tuberculosis Genome sequencing	Illumina Re-sequencing of mycobacterium tuberculosis random pair end library	Here we describe genomic sequencing and analysis of the clinical isolates with a range of DR profiles which led to the discovery of some genes or IGRs systematically closely associated with drug resistant.	[]	1	2933334	528000120	354763831	2015-07-22 17:01:05	90	0	90	0
SRR671812	PRJNA187550	0.528	WGS	PCR	Illumina HiSeq 2000	MYCtxkDEEDFAPEI-91		SRX225126		MYCtxkDEEDFAPEI-91	GENOMIC	PAIRED	ILLUMINA	BGI, BGI, submission prepared by liuzhangyi@genomics.cn	SRP018402	PRJNA187550	Mycobacterium tuberculosis	Beijing Genome Institute													Mycobacterium tuberculosis Genome sequencing	Illumina Re-sequencing of mycobacterium tuberculosis random pair end library	Here we describe genomic sequencing and analysis of the clinical isolates with a range of DR profiles which led to the discovery of some genes or IGRs systematically closely associated with drug resistant.	[]	1	2933334	528000120	361874205	2015-07-22 17:01:05	90	0	90	0
SRR671813	PRJNA187550	0.528	WGS	PCR	Illumina HiSeq 2000	MYCtxkDEGDFAPEI-112		SRX225127		MYCtxkDEGDFAPEI-112	GENOMIC	PAIRED	ILLUMINA	BGI, BGI, submission prepared by liuzhangyi@genomics.cn	SRP018402	PRJNA187550	Mycobacterium tuberculosis	Beijing Genome Institute													Mycobacterium tuberculosis Genome sequencing	Illumina Re-sequencing of mycobacterium tuberculosis random pair end library	Here we describe genomic sequencing and analysis of the clinical isolates with a range of DR profiles which led to the discovery of some genes or IGRs systematically closely associated with drug resistant.	[]	1	2933334	528000120	356111425	2015-07-22 17:01:05	90	0	90	0
SRR671814	PRJNA187550	0.528	WGS	PCR	Illumina HiSeq 2000	MYCtxkDEHDFAPEI-122		SRX225128		MYCtxkDEHDFAPEI-122	GENOMIC	PAIRED	ILLUMINA	BGI, BGI, submission prepared by liuzhangyi@genomics.cn	SRP018402	PRJNA187550	Mycobacterium tuberculosis	Beijing Genome Institute													Mycobacterium tuberculosis Genome sequencing	Illumina Re-sequencing of mycobacterium tuberculosis random pair end library	Here we describe genomic sequencing and analysis of the clinical isolates with a range of DR profiles which led to the discovery of some genes or IGRs systematically closely associated with drug resistant.	[]	1	2933334	528000120	359787830	2015-07-22 17:01:05	90	0	90	0
SRR671815	PRJNA187550	0.528	WGS	PCR	Illumina HiSeq 2000	MYCtxkDEJDFAPEI-129		SRX225129		MYCtxkDEJDFAPEI-129	GENOMIC	PAIRED	ILLUMINA	BGI, BGI, submission prepared by liuzhangyi@genomics.cn	SRP018402	PRJNA187550	Mycobacterium tuberculosis	Beijing Genome Institute													Mycobacterium tuberculosis Genome sequencing	Illumina Re-sequencing of mycobacterium tuberculosis random pair end library	Here we describe genomic sequencing and analysis of the clinical isolates with a range of DR profiles which led to the discovery of some genes or IGRs systematically closely associated with drug resistant.	[]	1	2933334	528000120	354830247	2015-07-22 17:01:09	90	0	90	0
SRR671816	PRJNA187550	0.528	WGS	PCR	Illumina HiSeq 2000	MYCtxkDEKDFAPEI-130		SRX225130		MYCtxkDEKDFAPEI-130	GENOMIC	PAIRED	ILLUMINA	BGI, BGI, submission prepared by liuzhangyi@genomics.cn	SRP018402	PRJNA187550	Mycobacterium tuberculosis	Beijing Genome Institute													Mycobacterium tuberculosis Genome sequencing	Illumina Re-sequencing of mycobacterium tuberculosis random pair end library	Here we describe genomic sequencing and analysis of the clinical isolates with a range of DR profiles which led to the discovery of some genes or IGRs systematically closely associated with drug resistant.	[]	1	2933334	528000120	358599737	2015-07-22 17:01:09	90	0	90	0
SRR671817	PRJNA187550	0.528	WGS	PCR	Illumina HiSeq 2000	MYCtxkDELDFAPEI-131		SRX225131		MYCtxkDELDFAPEI-131	GENOMIC	PAIRED	ILLUMINA	BGI, BGI, submission prepared by liuzhangyi@genomics.cn	SRP018402	PRJNA187550	Mycobacterium tuberculosis	Beijing Genome Institute													Mycobacterium tuberculosis Genome sequencing	Illumina Re-sequencing of mycobacterium tuberculosis random pair end library	Here we describe genomic sequencing and analysis of the clinical isolates with a range of DR profiles which led to the discovery of some genes or IGRs systematically closely associated with drug resistant.	[]	1	2933334	528000120	355307399	2015-07-22 17:01:09	90	0	90	0
SRR671818	PRJNA187550	0.528	WGS	PCR	Illumina HiSeq 2000	MYCtxkDEMDFAPEI-134		SRX225132		MYCtxkDEMDFAPEI-134	GENOMIC	PAIRED	ILLUMINA	BGI, BGI, submission prepared by liuzhangyi@genomics.cn	SRP018402	PRJNA187550	Mycobacterium tuberculosis	Beijing Genome Institute													Mycobacterium tuberculosis Genome sequencing	Illumina Re-sequencing of mycobacterium tuberculosis random pair end library	Here we describe genomic sequencing and analysis of the clinical isolates with a range of DR profiles which led to the discovery of some genes or IGRs systematically closely associated with drug resistant.	[]	1	2933334	528000120	356302123	2015-07-22 17:01:09	90	0	90	0
SRR671819	PRJNA187550	0.528	WGS	PCR	Illumina HiSeq 2000	MYCtxkDENDFAPEI-135		SRX225133		MYCtxkDENDFAPEI-135	GENOMIC	PAIRED	ILLUMINA	BGI, BGI, submission prepared by liuzhangyi@genomics.cn	SRP018402	PRJNA187550	Mycobacterium tuberculosis	Beijing Genome Institute													Mycobacterium tuberculosis Genome sequencing	Illumina Re-sequencing of mycobacterium tuberculosis random pair end library	Here we describe genomic sequencing and analysis of the clinical isolates with a range of DR profiles which led to the discovery of some genes or IGRs systematically closely associated with drug resistant.	[]	1	2933334	528000120	355246445	2015-07-22 17:01:09	90	0	90	0
SRR671820	PRJNA187550	0.528	WGS	PCR	Illumina HiSeq 2000	MYCtxkDEODFAPEI-142		SRX225134		MYCtxkDEODFAPEI-142	GENOMIC	PAIRED	ILLUMINA	BGI, BGI, submission prepared by liuzhangyi@genomics.cn	SRP018402	PRJNA187550	Mycobacterium tuberculosis	Beijing Genome Institute													Mycobacterium tuberculosis Genome sequencing	Illumina Re-sequencing of mycobacterium tuberculosis random pair end library	Here we describe genomic sequencing and analysis of the clinical isolates with a range of DR profiles which led to the discovery of some genes or IGRs systematically closely associated with drug resistant.	[]	1	2933334	528000120	351520557	2015-07-22 17:01:05	90	0	90	0
SRR671821	PRJNA187550	0.528	WGS	PCR	Illumina HiSeq 2000	MYCtxkDEPDFAPEI-144		SRX225135		MYCtxkDEPDFAPEI-144	GENOMIC	PAIRED	ILLUMINA	BGI, BGI, submission prepared by liuzhangyi@genomics.cn	SRP018402	PRJNA187550	Mycobacterium tuberculosis	Beijing Genome Institute													Mycobacterium tuberculosis Genome sequencing	Illumina Re-sequencing of mycobacterium tuberculosis random pair end library	Here we describe genomic sequencing and analysis of the clinical isolates with a range of DR profiles which led to the discovery of some genes or IGRs systematically closely associated with drug resistant.	[]	1	2933334	528000120	355358969	2015-07-22 17:01:05	90	0	90	0
SRR671822	PRJNA187550	0.528	WGS	PCR	Illumina HiSeq 2000	MYCtxkDEQDFAPEI-150		SRX225136		MYCtxkDEQDFAPEI-150	GENOMIC	PAIRED	ILLUMINA	BGI, BGI, submission prepared by liuzhangyi@genomics.cn	SRP018402	PRJNA187550	Mycobacterium tuberculosis	Beijing Genome Institute													Mycobacterium tuberculosis Genome sequencing	Illumina Re-sequencing of mycobacterium tuberculosis random pair end library	Here we describe genomic sequencing and analysis of the clinical isolates with a range of DR profiles which led to the discovery of some genes or IGRs systematically closely associated with drug resistant.	[]	1	2933334	528000120	353626330	2015-07-22 17:01:05	90	0	90	0
SRR671823	PRJNA187550	0.528	WGS	PCR	Illumina HiSeq 2000	MYCtxkDERDFAPEI-157		SRX225137		MYCtxkDERDFAPEI-157	GENOMIC	PAIRED	ILLUMINA	BGI, BGI, submission prepared by liuzhangyi@genomics.cn	SRP018402	PRJNA187550	Mycobacterium tuberculosis	Beijing Genome Institute													Mycobacterium tuberculosis Genome sequencing	Illumina Re-sequencing of mycobacterium tuberculosis random pair end library	Here we describe genomic sequencing and analysis of the clinical isolates with a range of DR profiles which led to the discovery of some genes or IGRs systematically closely associated with drug resistant.	[]	1	2933334	528000120	355307967	2015-07-22 17:01:09	90	0	90	0
SRR671824	PRJNA187550	0.528	WGS	PCR	Illumina HiSeq 2000	MYCtxkDESDFAPEI-158		SRX225138		MYCtxkDESDFAPEI-158	GENOMIC	PAIRED	ILLUMINA	BGI, BGI, submission prepared by liuzhangyi@genomics.cn	SRP018402	PRJNA187550	Mycobacterium tuberculosis	Beijing Genome Institute													Mycobacterium tuberculosis Genome sequencing	Illumina Re-sequencing of mycobacterium tuberculosis random pair end library	Here we describe genomic sequencing and analysis of the clinical isolates with a range of DR profiles which led to the discovery of some genes or IGRs systematically closely associated with drug resistant.	[]	1	2933334	528000120	344942992	2015-07-22 17:01:09	90	0	90	0
SRR671825	PRJNA187550	0.528	WGS	PCR	Illumina HiSeq 2000	MYCtxkDETDFAPEI-60		SRX225139		MYCtxkDETDFAPEI-60	GENOMIC	PAIRED	ILLUMINA	BGI, BGI, submission prepared by liuzhangyi@genomics.cn	SRP018402	PRJNA187550	Mycobacterium tuberculosis	Beijing Genome Institute													Mycobacterium tuberculosis Genome sequencing	Illumina Re-sequencing of mycobacterium tuberculosis random pair end library	Here we describe genomic sequencing and analysis of the clinical isolates with a range of DR profiles which led to the discovery of some genes or IGRs systematically closely associated with drug resistant.	[]	1	2933334	528000120	349777823	2015-07-22 17:01:09	90	0	90	0
SRR671826	PRJNA187550	0.528	WGS	PCR	Illumina HiSeq 2000	MYCtxkDEUDFAPEI-62		SRX225140		MYCtxkDEUDFAPEI-62	GENOMIC	PAIRED	ILLUMINA	BGI, BGI, submission prepared by liuzhangyi@genomics.cn	SRP018402	PRJNA187550	Mycobacterium tuberculosis	Beijing Genome Institute													Mycobacterium tuberculosis Genome sequencing	Illumina Re-sequencing of mycobacterium tuberculosis random pair end library	Here we describe genomic sequencing and analysis of the clinical isolates with a range of DR profiles which led to the discovery of some genes or IGRs systematically closely associated with drug resistant.	[]	1	2933334	528000120	342034728	2015-07-22 17:01:09	90	0	90	0
SRR671827	PRJNA187550	0.528	WGS	PCR	Illumina HiSeq 2000	MYCtxkDEVDFAPEI-82		SRX225141		MYCtxkDEVDFAPEI-82	GENOMIC	PAIRED	ILLUMINA	BGI, BGI, submission prepared by liuzhangyi@genomics.cn	SRP018402	PRJNA187550	Mycobacterium tuberculosis	Beijing Genome Institute													Mycobacterium tuberculosis Genome sequencing	Illumina Re-sequencing of mycobacterium tuberculosis random pair end library	Here we describe genomic sequencing and analysis of the clinical isolates with a range of DR profiles which led to the discovery of some genes or IGRs systematically closely associated with drug resistant.	[]	1	2933334	528000120	342187129	2015-07-22 17:01:05	90	0	90	0
SRR671828	PRJNA187550	0.528	WGS	PCR	Illumina HiSeq 2000	MYCtxkDEWDFAPEI-87		SRX225142		MYCtxkDEWDFAPEI-87	GENOMIC	PAIRED	ILLUMINA	BGI, BGI, submission prepared by liuzhangyi@genomics.cn	SRP018402	PRJNA187550	Mycobacterium tuberculosis	Beijing Genome Institute													Mycobacterium tuberculosis Genome sequencing	Illumina Re-sequencing of mycobacterium tuberculosis random pair end library	Here we describe genomic sequencing and analysis of the clinical isolates with a range of DR profiles which led to the discovery of some genes or IGRs systematically closely associated with drug resistant.	[]	1	2933334	528000120	340397006	2015-07-22 17:01:05	90	0	90	0
SRR671829	PRJNA187550	0.528	WGS	PCR	Illumina HiSeq 2000	MYCtxkDEXDFAPEI-91		SRX225143		MYCtxkDEXDFAPEI-91	GENOMIC	PAIRED	ILLUMINA	BGI, BGI, submission prepared by liuzhangyi@genomics.cn	SRP018402	PRJNA187550	Mycobacterium tuberculosis	Beijing Genome Institute													Mycobacterium tuberculosis Genome sequencing	Illumina Re-sequencing of mycobacterium tuberculosis random pair end library	Here we describe genomic sequencing and analysis of the clinical isolates with a range of DR profiles which led to the discovery of some genes or IGRs systematically closely associated with drug resistant.	[]	1	2933334	528000120	335365393	2015-07-22 17:01:05	90	0	90	0
SRR671830	PRJNA187550	0.528	WGS	PCR	Illumina HiSeq 2000	MYCtxkDEZDFAPEI-107		SRX225144		MYCtxkDEZDFAPEI-107	GENOMIC	PAIRED	ILLUMINA	BGI, BGI, submission prepared by liuzhangyi@genomics.cn	SRP018402	PRJNA187550	Mycobacterium tuberculosis	Beijing Genome Institute													Mycobacterium tuberculosis Genome sequencing	Illumina Re-sequencing of mycobacterium tuberculosis random pair end library	Here we describe genomic sequencing and analysis of the clinical isolates with a range of DR profiles which led to the discovery of some genes or IGRs systematically closely associated with drug resistant.	[]	1	2933334	528000120	335370881	2015-07-22 17:01:05	90	0	90	0
SRR671831	PRJNA187550	0.528	WGS	PCR	Illumina HiSeq 2000	MYCtxkDFADFAPEI-112		SRX225145		MYCtxkDFADFAPEI-112	GENOMIC	PAIRED	ILLUMINA	BGI, BGI, submission prepared by liuzhangyi@genomics.cn	SRP018402	PRJNA187550	Mycobacterium tuberculosis	Beijing Genome Institute													Mycobacterium tuberculosis Genome sequencing	Illumina Re-sequencing of mycobacterium tuberculosis random pair end library	Here we describe genomic sequencing and analysis of the clinical isolates with a range of DR profiles which led to the discovery of some genes or IGRs systematically closely associated with drug resistant.	[]	1	2933334	528000120	333934619	2015-07-22 17:01:05	90	0	90	0
SRR671832	PRJNA187550	0.528	WGS	PCR	Illumina HiSeq 2000	MYCyhpDACDFAPEI-91		SRX225146		MYCyhpDACDFAPEI-91	GENOMIC	PAIRED	ILLUMINA	BGI, BGI, submission prepared by liuzhangyi@genomics.cn	SRP018402	PRJNA187550	Mycobacterium tuberculosis	Beijing Genome Institute													Mycobacterium tuberculosis Genome sequencing	Illumina Re-sequencing of mycobacterium tuberculosis random pair end library	Here we describe genomic sequencing and analysis of the clinical isolates with a range of DR profiles which led to the discovery of some genes or IGRs systematically closely associated with drug resistant.	[]	1	3520000	528000000	362549619	2015-07-22 17:01:05	75	0	75	0
SRR671833	PRJNA187550	0.528	WGS	PCR	Illumina HiSeq 2000	MYCyhpDAEDFAPEI-107		SRX225147		MYCyhpDAEDFAPEI-107	GENOMIC	PAIRED	ILLUMINA	BGI, BGI, submission prepared by liuzhangyi@genomics.cn	SRP018402	PRJNA187550	Mycobacterium tuberculosis	Beijing Genome Institute													Mycobacterium tuberculosis Genome sequencing	Illumina Re-sequencing of mycobacterium tuberculosis random pair end library	Here we describe genomic sequencing and analysis of the clinical isolates with a range of DR profiles which led to the discovery of some genes or IGRs systematically closely associated with drug resistant.	[]	1	3520000	528000000	365192889	2015-07-22 17:01:05	75	0	75	0
SRR671834	PRJNA187550	0.528	WGS	PCR	Illumina HiSeq 2000	MYCyhpDAGDFAPEI-112		SRX225148		MYCyhpDAGDFAPEI-112	GENOMIC	PAIRED	ILLUMINA	BGI, BGI, submission prepared by liuzhangyi@genomics.cn	SRP018402	PRJNA187550	Mycobacterium tuberculosis	Beijing Genome Institute													Mycobacterium tuberculosis Genome sequencing	Illumina Re-sequencing of mycobacterium tuberculosis random pair end library	Here we describe genomic sequencing and analysis of the clinical isolates with a range of DR profiles which led to the discovery of some genes or IGRs systematically closely associated with drug resistant.	[]	1	3520000	528000000	363860057	2015-07-22 17:01:09	75	0	75	0
SRR671835	PRJNA187550	0.528	WGS	PCR	Illumina HiSeq 2000	MYCyhpDAHDFAPEI-122		SRX225149		MYCyhpDAHDFAPEI-122	GENOMIC	PAIRED	ILLUMINA	BGI, BGI, submission prepared by liuzhangyi@genomics.cn	SRP018402	PRJNA187550	Mycobacterium tuberculosis	Beijing Genome Institute													Mycobacterium tuberculosis Genome sequencing	Illumina Re-sequencing of mycobacterium tuberculosis random pair end library	Here we describe genomic sequencing and analysis of the clinical isolates with a range of DR profiles which led to the discovery of some genes or IGRs systematically closely associated with drug resistant.	[]	1	3520000	528000000	367932507	2015-07-22 17:01:09	75	0	75	0
SRR671836	PRJNA187550	0.528	WGS	PCR	Illumina HiSeq 2000	MYCyhpDALDFAPEI-135		SRX225150		MYCyhpDALDFAPEI-135	GENOMIC	PAIRED	ILLUMINA	BGI, BGI, submission prepared by liuzhangyi@genomics.cn	SRP018402	PRJNA187550	Mycobacterium tuberculosis	Beijing Genome Institute													Mycobacterium tuberculosis Genome sequencing	Illumina Re-sequencing of mycobacterium tuberculosis random pair end library	Here we describe genomic sequencing and analysis of the clinical isolates with a range of DR profiles which led to the discovery of some genes or IGRs systematically closely associated with drug resistant.	[]	1	3520000	528000000	363865958	2015-07-22 17:01:09	75	0	75	0
SRR671837	PRJNA187550	0.528	WGS	PCR	Illumina HiSeq 2000	MYCyhpDAMDFAPEI-142		SRX225151		MYCyhpDAMDFAPEI-142	GENOMIC	PAIRED	ILLUMINA	BGI, BGI, submission prepared by liuzhangyi@genomics.cn	SRP018402	PRJNA187550	Mycobacterium tuberculosis	Beijing Genome Institute													Mycobacterium tuberculosis Genome sequencing	Illumina Re-sequencing of mycobacterium tuberculosis random pair end library	Here we describe genomic sequencing and analysis of the clinical isolates with a range of DR profiles which led to the discovery of some genes or IGRs systematically closely associated with drug resistant.	[]	1	3520000	528000000	364758717	2015-07-22 17:01:09	75	0	75	0
SRR671838	PRJNA187550	0.528	WGS	PCR	Illumina HiSeq 2000	MYCyhpDARDFAPEI-150		SRX225152		MYCyhpDARDFAPEI-150	GENOMIC	PAIRED	ILLUMINA	BGI, BGI, submission prepared by liuzhangyi@genomics.cn	SRP018402	PRJNA187550	Mycobacterium tuberculosis	Beijing Genome Institute													Mycobacterium tuberculosis Genome sequencing	Illumina Re-sequencing of mycobacterium tuberculosis random pair end library	Here we describe genomic sequencing and analysis of the clinical isolates with a range of DR profiles which led to the discovery of some genes or IGRs systematically closely associated with drug resistant.	[]	1	3520000	528000000	361175196	2015-07-22 17:01:05	75	0	75	0
SRR671839	PRJNA187550	0.462	WGS	PCR	Illumina HiSeq 2000	MYCyhpDATDFAPEI-157		SRX225153		MYCyhpDATDFAPEI-157	GENOMIC	PAIRED	ILLUMINA	BGI, BGI, submission prepared by liuzhangyi@genomics.cn	SRP018402	PRJNA187550	Mycobacterium tuberculosis	Beijing Genome Institute													Mycobacterium tuberculosis Genome sequencing	Illumina Re-sequencing of mycobacterium tuberculosis random pair end library	Here we describe genomic sequencing and analysis of the clinical isolates with a range of DR profiles which led to the discovery of some genes or IGRs systematically closely associated with drug resistant.	[]	1	3080214	462032100	318337368	2015-07-22 17:01:05	75	0	75	0
SRR671840	PRJNA187550	0.528	WGS	PCR	Illumina HiSeq 2000	MYCyhpDAWDFAPEI-158		SRX225154		MYCyhpDAWDFAPEI-158	GENOMIC	PAIRED	ILLUMINA	BGI, BGI, submission prepared by liuzhangyi@genomics.cn	SRP018402	PRJNA187550	Mycobacterium tuberculosis	Beijing Genome Institute													Mycobacterium tuberculosis Genome sequencing	Illumina Re-sequencing of mycobacterium tuberculosis random pair end library	Here we describe genomic sequencing and analysis of the clinical isolates with a range of DR profiles which led to the discovery of some genes or IGRs systematically closely associated with drug resistant.	[]	1	3520000	528000000	365205944	2015-07-22 17:01:05	75	0	75	0
SRR671841	PRJNA187550	0.528	WGS	PCR	Illumina HiSeq 2000	MYCyhpDAADFAPEI-27		SRX225155		MYCyhpDAADFAPEI-27	GENOMIC	PAIRED	ILLUMINA	BGI, BGI, submission prepared by liuzhangyi@genomics.cn	SRP018402	PRJNA187550	Mycobacterium tuberculosis	Beijing Genome Institute													Mycobacterium tuberculosis Genome sequencing	Illumina Re-sequencing of mycobacterium tuberculosis random pair end library	Here we describe genomic sequencing and analysis of the clinical isolates with a range of DR profiles which led to the discovery of some genes or IGRs systematically closely associated with drug resistant.	[]	1	3520000	528000000	360803048	2015-07-22 17:01:05	75	0	75	0
SRR671842	PRJNA187550	0.446	WGS	PCR	Illumina HiSeq 2000	MYCyhpDADDFAPEI-44		SRX225156		MYCyhpDADDFAPEI-44	GENOMIC	PAIRED	ILLUMINA	BGI, BGI, submission prepared by liuzhangyi@genomics.cn	SRP018402	PRJNA187550	Mycobacterium tuberculosis	Beijing Genome Institute													Mycobacterium tuberculosis Genome sequencing	Illumina Re-sequencing of mycobacterium tuberculosis random pair end library	Here we describe genomic sequencing and analysis of the clinical isolates with a range of DR profiles which led to the discovery of some genes or IGRs systematically closely associated with drug resistant.	[]	1	2971155	445673250	306369641	2015-07-22 17:01:05	75	0	75	0
SRR671843	PRJNA187550	0.528	WGS	PCR	Illumina HiSeq 2000	MYCyhpDAFDFAPEI-52		SRX225157		MYCyhpDAFDFAPEI-52	GENOMIC	PAIRED	ILLUMINA	BGI, BGI, submission prepared by liuzhangyi@genomics.cn	SRP018402	PRJNA187550	Mycobacterium tuberculosis	Beijing Genome Institute													Mycobacterium tuberculosis Genome sequencing	Illumina Re-sequencing of mycobacterium tuberculosis random pair end library	Here we describe genomic sequencing and analysis of the clinical isolates with a range of DR profiles which led to the discovery of some genes or IGRs systematically closely associated with drug resistant.	[]	1	3520000	528000000	360462333	2015-07-22 17:01:05	75	0	75	0
SRR671844	PRJNA187550	0.528	WGS	PCR	Illumina HiSeq 2000	MYCyhpDAJDFAPEI-55		SRX225158		MYCyhpDAJDFAPEI-55	GENOMIC	PAIRED	ILLUMINA	BGI, BGI, submission prepared by liuzhangyi@genomics.cn	SRP018402	PRJNA187550	Mycobacterium tuberculosis	Beijing Genome Institute													Mycobacterium tuberculosis Genome sequencing	Illumina Re-sequencing of mycobacterium tuberculosis random pair end library	Here we describe genomic sequencing and analysis of the clinical isolates with a range of DR profiles which led to the discovery of some genes or IGRs systematically closely associated with drug resistant.	[]	1	3520000	528000000	361465048	2015-07-22 17:01:09	75	0	75	0
SRR671845	PRJNA187550	0.528	WGS	PCR	Illumina HiSeq 2000	MYCyhpDAKDFAPEI-60		SRX225159		MYCyhpDAKDFAPEI-60	GENOMIC	PAIRED	ILLUMINA	BGI, BGI, submission prepared by liuzhangyi@genomics.cn	SRP018402	PRJNA187550	Mycobacterium tuberculosis	Beijing Genome Institute													Mycobacterium tuberculosis Genome sequencing	Illumina Re-sequencing of mycobacterium tuberculosis random pair end library	Here we describe genomic sequencing and analysis of the clinical isolates with a range of DR profiles which led to the discovery of some genes or IGRs systematically closely associated with drug resistant.	[]	1	3520000	528000000	360692457	2015-07-22 17:01:05	75	0	75	0
SRR671846	PRJNA187550	0.528	WGS	PCR	Illumina HiSeq 2000	MYCyhpDANDFAPEI-62		SRX225160		MYCyhpDANDFAPEI-62	GENOMIC	PAIRED	ILLUMINA	BGI, BGI, submission prepared by liuzhangyi@genomics.cn	SRP018402	PRJNA187550	Mycobacterium tuberculosis	Beijing Genome Institute													Mycobacterium tuberculosis Genome sequencing	Illumina Re-sequencing of mycobacterium tuberculosis random pair end library	Here we describe genomic sequencing and analysis of the clinical isolates with a range of DR profiles which led to the discovery of some genes or IGRs systematically closely associated with drug resistant.	[]	1	3520000	528000000	360375837	2015-07-22 17:01:09	75	0	75	0
SRR671847	PRJNA187550	0.528	WGS	PCR	Illumina HiSeq 2000	MYCyhpDAODFAPEI-82		SRX225161		MYCyhpDAODFAPEI-82	GENOMIC	PAIRED	ILLUMINA	BGI, BGI, submission prepared by liuzhangyi@genomics.cn	SRP018402	PRJNA187550	Mycobacterium tuberculosis	Beijing Genome Institute													Mycobacterium tuberculosis Genome sequencing	Illumina Re-sequencing of mycobacterium tuberculosis random pair end library	Here we describe genomic sequencing and analysis of the clinical isolates with a range of DR profiles which led to the discovery of some genes or IGRs systematically closely associated with drug resistant.	[]	1	3520000	528000000	361655578	2015-07-22 17:01:09	75	0	75	0
SRR671848	PRJNA187550	0.528	WGS	PCR	Illumina HiSeq 2000	MYCyhpDAQDFAPEI-91		SRX225162		MYCyhpDAQDFAPEI-91	GENOMIC	PAIRED	ILLUMINA	BGI, BGI, submission prepared by liuzhangyi@genomics.cn	SRP018402	PRJNA187550	Mycobacterium tuberculosis	Beijing Genome Institute													Mycobacterium tuberculosis Genome sequencing	Illumina Re-sequencing of mycobacterium tuberculosis random pair end library	Here we describe genomic sequencing and analysis of the clinical isolates with a range of DR profiles which led to the discovery of some genes or IGRs systematically closely associated with drug resistant.	[]	1	3520000	528000000	361765821	2015-07-22 17:01:05	75	0	75	0
SRR671849	PRJNA187550	0.528	WGS	PCR	Illumina HiSeq 2000	MYCyhpDASDFAPEI-107		SRX225163		MYCyhpDASDFAPEI-107	GENOMIC	PAIRED	ILLUMINA	BGI, BGI, submission prepared by liuzhangyi@genomics.cn	SRP018402	PRJNA187550	Mycobacterium tuberculosis	Beijing Genome Institute													Mycobacterium tuberculosis Genome sequencing	Illumina Re-sequencing of mycobacterium tuberculosis random pair end library	Here we describe genomic sequencing and analysis of the clinical isolates with a range of DR profiles which led to the discovery of some genes or IGRs systematically closely associated with drug resistant.	[]	1	3520000	528000000	363036727	2015-07-22 17:01:09	75	0	75	0
SRR671850	PRJNA187550	0.528	WGS	PCR	Illumina HiSeq 2000	MYCyhpDAUDFAPEI-112		SRX225164		MYCyhpDAUDFAPEI-112	GENOMIC	PAIRED	ILLUMINA	BGI, BGI, submission prepared by liuzhangyi@genomics.cn	SRP018402	PRJNA187550	Mycobacterium tuberculosis	Beijing Genome Institute													Mycobacterium tuberculosis Genome sequencing	Illumina Re-sequencing of mycobacterium tuberculosis random pair end library	Here we describe genomic sequencing and analysis of the clinical isolates with a range of DR profiles which led to the discovery of some genes or IGRs systematically closely associated with drug resistant.	[]	1	3520000	528000000	362924998	2015-07-22 17:01:05	75	0	75	0
SRR671851	PRJNA187550	0.528	WGS	PCR	Illumina HiSeq 2000	MYCyhpDAVDFAPEI-122		SRX225165		MYCyhpDAVDFAPEI-122	GENOMIC	PAIRED	ILLUMINA	BGI, BGI, submission prepared by liuzhangyi@genomics.cn	SRP018402	PRJNA187550	Mycobacterium tuberculosis	Beijing Genome Institute													Mycobacterium tuberculosis Genome sequencing	Illumina Re-sequencing of mycobacterium tuberculosis random pair end library	Here we describe genomic sequencing and analysis of the clinical isolates with a range of DR profiles which led to the discovery of some genes or IGRs systematically closely associated with drug resistant.	[]	1	3520000	528000000	365592652	2015-07-22 17:01:05	75	0	75	0
SRR671852	PRJNA187550	0.528	WGS	PCR	Illumina HiSeq 2000	MYCsjjDFCDFBPEI-19		SRX225166		MYCsjjDFCDFBPEI-19	GENOMIC	PAIRED	ILLUMINA	BGI, BGI, submission prepared by liuzhangyi@genomics.cn	SRP018402	PRJNA187550	Mycobacterium tuberculosis	Beijing Genome Institute													Mycobacterium tuberculosis Genome sequencing	Illumina Re-sequencing of mycobacterium tuberculosis random pair end library	Here we describe genomic sequencing and analysis of the clinical isolates with a range of DR profiles which led to the discovery of some genes or IGRs systematically closely associated with drug resistant.	[]	1	3300000	528000000	355628114	2015-07-22 17:01:05	80	0	80	0
SRR671853	PRJNA187550	0.528	WGS	PCR	Illumina HiSeq 2000	MYCsjjDFDDFCPEI-27		SRX225167		MYCsjjDFDDFCPEI-27	GENOMIC	PAIRED	ILLUMINA	BGI, BGI, submission prepared by liuzhangyi@genomics.cn	SRP018402	PRJNA187550	Mycobacterium tuberculosis	Beijing Genome Institute													Mycobacterium tuberculosis Genome sequencing	Illumina Re-sequencing of mycobacterium tuberculosis random pair end library	Here we describe genomic sequencing and analysis of the clinical isolates with a range of DR profiles which led to the discovery of some genes or IGRs systematically closely associated with drug resistant.	[]	1	3300000	528000000	353353627	2015-07-22 17:01:04	80	0	80	0
SRR671854	PRJNA187550	0.528	WGS	PCR	Illumina HiSeq 2000	MYCsjjDFGDFBPEI-52		SRX225168		MYCsjjDFGDFBPEI-52	GENOMIC	PAIRED	ILLUMINA	BGI, BGI, submission prepared by liuzhangyi@genomics.cn	SRP018402	PRJNA187550	Mycobacterium tuberculosis	Beijing Genome Institute													Mycobacterium tuberculosis Genome sequencing	Illumina Re-sequencing of mycobacterium tuberculosis random pair end library	Here we describe genomic sequencing and analysis of the clinical isolates with a range of DR profiles which led to the discovery of some genes or IGRs systematically closely associated with drug resistant.	[]	1	3300000	528000000	353003026	2015-07-22 17:01:09	80	0	80	0
SRR671855	PRJNA187550	0.528	WGS	PCR	Illumina HiSeq 2000	MYCsjjDFHDFAPEI-55		SRX225169		MYCsjjDFHDFAPEI-55	GENOMIC	PAIRED	ILLUMINA	BGI, BGI, submission prepared by liuzhangyi@genomics.cn	SRP018402	PRJNA187550	Mycobacterium tuberculosis	Beijing Genome Institute													Mycobacterium tuberculosis Genome sequencing	Illumina Re-sequencing of mycobacterium tuberculosis random pair end library	Here we describe genomic sequencing and analysis of the clinical isolates with a range of DR profiles which led to the discovery of some genes or IGRs systematically closely associated with drug resistant.	[]	1	3300000	528000000	355601574	2015-07-22 17:01:09	80	0	80	0
SRR671856	PRJNA187550	0.528	WGS	PCR	Illumina HiSeq 2000	MYCsjjDFIDFAPEI-60		SRX225170		MYCsjjDFIDFAPEI-60	GENOMIC	PAIRED	ILLUMINA	BGI, BGI, submission prepared by liuzhangyi@genomics.cn	SRP018402	PRJNA187550	Mycobacterium tuberculosis	Beijing Genome Institute													Mycobacterium tuberculosis Genome sequencing	Illumina Re-sequencing of mycobacterium tuberculosis random pair end library	Here we describe genomic sequencing and analysis of the clinical isolates with a range of DR profiles which led to the discovery of some genes or IGRs systematically closely associated with drug resistant.	[]	1	3300000	528000000	352653159	2015-07-22 17:01:09	80	0	80	0
SRR671857	PRJNA187550	0.528	WGS	PCR	Illumina HiSeq 2000	MYCsjjDFJDFAPEI-62		SRX225171		MYCsjjDFJDFAPEI-62	GENOMIC	PAIRED	ILLUMINA	BGI, BGI, submission prepared by liuzhangyi@genomics.cn	SRP018402	PRJNA187550	Mycobacterium tuberculosis	Beijing Genome Institute													Mycobacterium tuberculosis Genome sequencing	Illumina Re-sequencing of mycobacterium tuberculosis random pair end library	Here we describe genomic sequencing and analysis of the clinical isolates with a range of DR profiles which led to the discovery of some genes or IGRs systematically closely associated with drug resistant.	[]	1	3300000	528000000	352130738	2015-07-22 17:01:09	80	0	80	0
SRR671858	PRJNA187550	0.528	WGS	PCR	Illumina HiSeq 2000	MYCsjjDFKDFAPEI-82		SRX225172		MYCsjjDFKDFAPEI-82	GENOMIC	PAIRED	ILLUMINA	BGI, BGI, submission prepared by liuzhangyi@genomics.cn	SRP018402	PRJNA187550	Mycobacterium tuberculosis	Beijing Genome Institute													Mycobacterium tuberculosis Genome sequencing	Illumina Re-sequencing of mycobacterium tuberculosis random pair end library	Here we describe genomic sequencing and analysis of the clinical isolates with a range of DR profiles which led to the discovery of some genes or IGRs systematically closely associated with drug resistant.	[]	1	3300000	528000000	352561843	2015-07-22 17:01:05	80	0	80	0
SRR671859	PRJNA187550	0.528	WGS	PCR	Illumina HiSeq 2000	MYCsjjDFLDFAPEI-87		SRX225173		MYCsjjDFLDFAPEI-87	GENOMIC	PAIRED	ILLUMINA	BGI, BGI, submission prepared by liuzhangyi@genomics.cn	SRP018402	PRJNA187550	Mycobacterium tuberculosis	Beijing Genome Institute													Mycobacterium tuberculosis Genome sequencing	Illumina Re-sequencing of mycobacterium tuberculosis random pair end library	Here we describe genomic sequencing and analysis of the clinical isolates with a range of DR profiles which led to the discovery of some genes or IGRs systematically closely associated with drug resistant.	[]	1	3300000	528000000	352874814	2015-07-22 17:01:04	80	0	80	0
SRR671860	PRJNA187550	0.528	WGS	PCR	Illumina HiSeq 2000	MYCsjjDFMDFAPEI-91		SRX225174		MYCsjjDFMDFAPEI-91	GENOMIC	PAIRED	ILLUMINA	BGI, BGI, submission prepared by liuzhangyi@genomics.cn	SRP018402	PRJNA187550	Mycobacterium tuberculosis	Beijing Genome Institute													Mycobacterium tuberculosis Genome sequencing	Illumina Re-sequencing of mycobacterium tuberculosis random pair end library	Here we describe genomic sequencing and analysis of the clinical isolates with a range of DR profiles which led to the discovery of some genes or IGRs systematically closely associated with drug resistant.	[]	1	3300000	528000000	352620212	2015-07-22 17:01:09	80	0	80	0
SRR671861	PRJNA187550	0.528	WGS	PCR	Illumina HiSeq 2000	MYCsjjDFXDFAPEI-144		SRX225175		MYCsjjDFXDFAPEI-144	GENOMIC	PAIRED	ILLUMINA	BGI, BGI, submission prepared by liuzhangyi@genomics.cn	SRP018402	PRJNA187550	Mycobacterium tuberculosis	Beijing Genome Institute													Mycobacterium tuberculosis Genome sequencing	Illumina Re-sequencing of mycobacterium tuberculosis random pair end library	Here we describe genomic sequencing and analysis of the clinical isolates with a range of DR profiles which led to the discovery of some genes or IGRs systematically closely associated with drug resistant.	[]	1	3300000	528000000	351401128	2015-07-22 17:01:09	80	0	80	0
SRR671862	PRJNA187550	0.528	WGS	PCR	Illumina HiSeq 2000	MYCsjjDFZDFAPEI-157		SRX225176		MYCsjjDFZDFAPEI-157	GENOMIC	PAIRED	ILLUMINA	BGI, BGI, submission prepared by liuzhangyi@genomics.cn	SRP018402	PRJNA187550	Mycobacterium tuberculosis	Beijing Genome Institute													Mycobacterium tuberculosis Genome sequencing	Illumina Re-sequencing of mycobacterium tuberculosis random pair end library	Here we describe genomic sequencing and analysis of the clinical isolates with a range of DR profiles which led to the discovery of some genes or IGRs systematically closely associated with drug resistant.	[]	1	3300000	528000000	350948450	2015-07-22 17:01:04	80	0	80	0
SRR671863	PRJNA187550	0.528	WGS	PCR	Illumina HiSeq 2000	MYCsjjDGADFAPEI-158		SRX225177		MYCsjjDGADFAPEI-158	GENOMIC	PAIRED	ILLUMINA	BGI, BGI, submission prepared by liuzhangyi@genomics.cn	SRP018402	PRJNA187550	Mycobacterium tuberculosis	Beijing Genome Institute													Mycobacterium tuberculosis Genome sequencing	Illumina Re-sequencing of mycobacterium tuberculosis random pair end library	Here we describe genomic sequencing and analysis of the clinical isolates with a range of DR profiles which led to the discovery of some genes or IGRs systematically closely associated with drug resistant.	[]	1	3300000	528000000	352335302	2015-07-22 17:01:05	80	0	80	0
SRR671864	PRJNA187550	0.528	WGS	PCR	Illumina HiSeq 2000	MYCsjjDGBDFAPEI-19		SRX225178		MYCsjjDGBDFAPEI-19	GENOMIC	PAIRED	ILLUMINA	BGI, BGI, submission prepared by liuzhangyi@genomics.cn	SRP018402	PRJNA187550	Mycobacterium tuberculosis	Beijing Genome Institute													Mycobacterium tuberculosis Genome sequencing	Illumina Re-sequencing of mycobacterium tuberculosis random pair end library	Here we describe genomic sequencing and analysis of the clinical isolates with a range of DR profiles which led to the discovery of some genes or IGRs systematically closely associated with drug resistant.	[]	1	3300000	528000000	352541887	2015-07-22 17:01:05	80	0	80	0
SRR671865	PRJNA187550	0.528	WGS	PCR	Illumina HiSeq 2000	MYCsjjDGCDFAPEI-27		SRX225179		MYCsjjDGCDFAPEI-27	GENOMIC	PAIRED	ILLUMINA	BGI, BGI, submission prepared by liuzhangyi@genomics.cn	SRP018402	PRJNA187550	Mycobacterium tuberculosis	Beijing Genome Institute													Mycobacterium tuberculosis Genome sequencing	Illumina Re-sequencing of mycobacterium tuberculosis random pair end library	Here we describe genomic sequencing and analysis of the clinical isolates with a range of DR profiles which led to the discovery of some genes or IGRs systematically closely associated with drug resistant.	[]	1	3300000	528000000	351024119	2015-07-22 17:01:05	80	0	80	0
SRR671866	PRJNA187550	0.528	WGS	PCR	Illumina HiSeq 2000	MYCsjjDGJDFAPEI-55		SRX225180		MYCsjjDGJDFAPEI-55	GENOMIC	PAIRED	ILLUMINA	BGI, BGI, submission prepared by liuzhangyi@genomics.cn	SRP018402	PRJNA187550	Mycobacterium tuberculosis	Beijing Genome Institute													Mycobacterium tuberculosis Genome sequencing	Illumina Re-sequencing of mycobacterium tuberculosis random pair end library	Here we describe genomic sequencing and analysis of the clinical isolates with a range of DR profiles which led to the discovery of some genes or IGRs systematically closely associated with drug resistant.	[]	1	3300000	528000000	350445488	2015-07-22 17:01:09	80	0	80	0
SRR671867	PRJNA187550	0.528	WGS	PCR	Illumina HiSeq 2000	MYCsjjDGKDFAPEI-60		SRX225181		MYCsjjDGKDFAPEI-60	GENOMIC	PAIRED	ILLUMINA	BGI, BGI, submission prepared by liuzhangyi@genomics.cn	SRP018402	PRJNA187550	Mycobacterium tuberculosis	Beijing Genome Institute													Mycobacterium tuberculosis Genome sequencing	Illumina Re-sequencing of mycobacterium tuberculosis random pair end library	Here we describe genomic sequencing and analysis of the clinical isolates with a range of DR profiles which led to the discovery of some genes or IGRs systematically closely associated with drug resistant.	[]	1	3300000	528000000	350265241	2015-07-22 17:01:09	80	0	80	0
SRR671868	PRJNA187550	0.528	WGS	PCR	Illumina HiSeq 2000	MYCsjjDGLDFAPEI-62		SRX225182		MYCsjjDGLDFAPEI-62	GENOMIC	PAIRED	ILLUMINA	BGI, BGI, submission prepared by liuzhangyi@genomics.cn	SRP018402	PRJNA187550	Mycobacterium tuberculosis	Beijing Genome Institute													Mycobacterium tuberculosis Genome sequencing	Illumina Re-sequencing of mycobacterium tuberculosis random pair end library	Here we describe genomic sequencing and analysis of the clinical isolates with a range of DR profiles which led to the discovery of some genes or IGRs systematically closely associated with drug resistant.	[]	1	3300000	528000000	350201448	2015-07-22 17:01:09	80	0	80	0
SRR671869	PRJNA187550	0.528	WGS	PCR	Illumina HiSeq 2000	MYCsjjDGODFAPEI-82		SRX225183		MYCsjjDGODFAPEI-82	GENOMIC	PAIRED	ILLUMINA	BGI, BGI, submission prepared by liuzhangyi@genomics.cn	SRP018402	PRJNA187550	Mycobacterium tuberculosis	Beijing Genome Institute													Mycobacterium tuberculosis Genome sequencing	Illumina Re-sequencing of mycobacterium tuberculosis random pair end library	Here we describe genomic sequencing and analysis of the clinical isolates with a range of DR profiles which led to the discovery of some genes or IGRs systematically closely associated with drug resistant.	[]	1	3300000	528000000	350121889	2015-07-22 17:01:09	80	0	80	0
SRR671870	PRJNA187550	0.516	WGS	PCR	Illumina HiSeq 2000	SZAXPI005135-107		SRX225184		SZAXPI005135-107	GENOMIC	PAIRED	ILLUMINA	BGI, BGI, submission prepared by liuzhangyi@genomics.cn	SRP018402	PRJNA187550	Mycobacterium tuberculosis	Beijing Genome Institute													Mycobacterium tuberculosis Genome sequencing	Illumina Re-sequencing of mycobacterium tuberculosis random pair end library	Here we describe genomic sequencing and analysis of the clinical isolates with a range of DR profiles which led to the discovery of some genes or IGRs systematically closely associated with drug resistant.	[]	1	2866667	516000060	359005345	2015-07-22 17:01:09	90	0	90	0
SRR671871	PRJNA187550	0.532	WGS	PCR	Illumina HiSeq 2000	SZAXPI005136-52		SRX225185		SZAXPI005136-52	GENOMIC	PAIRED	ILLUMINA	BGI, BGI, submission prepared by liuzhangyi@genomics.cn	SRP018402	PRJNA187550	Mycobacterium tuberculosis	Beijing Genome Institute													Mycobacterium tuberculosis Genome sequencing	Illumina Re-sequencing of mycobacterium tuberculosis random pair end library	Here we describe genomic sequencing and analysis of the clinical isolates with a range of DR profiles which led to the discovery of some genes or IGRs systematically closely associated with drug resistant.	[]	1	2957778	532400040	368872281	2015-07-22 17:01:09	90	0	90	0
SRR671872	PRJNA187550	0.524	WGS	PCR	Illumina HiSeq 2000	SZAXPI005137-60		SRX225186		SZAXPI005137-60	GENOMIC	PAIRED	ILLUMINA	BGI, BGI, submission prepared by liuzhangyi@genomics.cn	SRP018402	PRJNA187550	Mycobacterium tuberculosis	Beijing Genome Institute													Mycobacterium tuberculosis Genome sequencing	Illumina Re-sequencing of mycobacterium tuberculosis random pair end library	Here we describe genomic sequencing and analysis of the clinical isolates with a range of DR profiles which led to the discovery of some genes or IGRs systematically closely associated with drug resistant.	[]	1	2908889	523600020	360688153	2015-07-22 17:01:09	90	0	90	0
SRR671873	PRJNA187550	0.52	WGS	PCR	Illumina HiSeq 2000	SZAXPI005139-44		SRX225187		SZAXPI005139-44	GENOMIC	PAIRED	ILLUMINA	BGI, BGI, submission prepared by liuzhangyi@genomics.cn	SRP018402	PRJNA187550	Mycobacterium tuberculosis	Beijing Genome Institute													Mycobacterium tuberculosis Genome sequencing	Illumina Re-sequencing of mycobacterium tuberculosis random pair end library	Here we describe genomic sequencing and analysis of the clinical isolates with a range of DR profiles which led to the discovery of some genes or IGRs systematically closely associated with drug resistant.	[]	1	2890556	520300080	363860234	2015-07-22 17:01:05	90	0	90	0
SRR671874	PRJNA187550	0.519	WGS	PCR	Illumina HiSeq 2000	SZAXPI005140-27		SRX225188		SZAXPI005140-27	GENOMIC	PAIRED	ILLUMINA	BGI, BGI, submission prepared by liuzhangyi@genomics.cn	SRP018402	PRJNA187550	Mycobacterium tuberculosis	Beijing Genome Institute													Mycobacterium tuberculosis Genome sequencing	Illumina Re-sequencing of mycobacterium tuberculosis random pair end library	Here we describe genomic sequencing and analysis of the clinical isolates with a range of DR profiles which led to the discovery of some genes or IGRs systematically closely associated with drug resistant.	[]	1	2884445	519200100	358098029	2015-07-22 17:01:05	90	0	90	0
SRR671875	PRJNA187550	0.537	WGS	PCR	Illumina HiSeq 2000	SZAXPI005141-112		SRX225189		SZAXPI005141-112	GENOMIC	PAIRED	ILLUMINA	BGI, BGI, submission prepared by liuzhangyi@genomics.cn	SRP018402	PRJNA187550	Mycobacterium tuberculosis	Beijing Genome Institute													Mycobacterium tuberculosis Genome sequencing	Illumina Re-sequencing of mycobacterium tuberculosis random pair end library	Here we describe genomic sequencing and analysis of the clinical isolates with a range of DR profiles which led to the discovery of some genes or IGRs systematically closely associated with drug resistant.	[]	1	2982223	536800140	371065229	2015-07-22 17:01:04	90	0	90	0
SRR671876	PRJNA187550	0.541	WGS	PCR	Illumina HiSeq 2000	SZAXPI005142-62		SRX225190		SZAXPI005142-62	GENOMIC	PAIRED	ILLUMINA	BGI, BGI, submission prepared by liuzhangyi@genomics.cn	SRP018402	PRJNA187550	Mycobacterium tuberculosis	Beijing Genome Institute													Mycobacterium tuberculosis Genome sequencing	Illumina Re-sequencing of mycobacterium tuberculosis random pair end library	Here we describe genomic sequencing and analysis of the clinical isolates with a range of DR profiles which led to the discovery of some genes or IGRs systematically closely associated with drug resistant.	[]	1	3006667	541200060	371162615	2015-07-22 17:01:05	90	0	90	0
SRR671877	PRJNA187550	0.515	WGS	PCR	Illumina HiSeq 2000	SZAXPI005143-82		SRX225191		SZAXPI005143-82	GENOMIC	PAIRED	ILLUMINA	BGI, BGI, submission prepared by liuzhangyi@genomics.cn	SRP018402	PRJNA187550	Mycobacterium tuberculosis	Beijing Genome Institute													Mycobacterium tuberculosis Genome sequencing	Illumina Re-sequencing of mycobacterium tuberculosis random pair end library	Here we describe genomic sequencing and analysis of the clinical isolates with a range of DR profiles which led to the discovery of some genes or IGRs systematically closely associated with drug resistant.	[]	1	2860000	514800000	353370968	2015-07-22 17:01:09	90	0	90	0
SRR671878	PRJNA187550	0.535	WGS	PCR	Illumina HiSeq 2000	SZAXPI005145-55		SRX225192		SZAXPI005145-55	GENOMIC	PAIRED	ILLUMINA	BGI, BGI, submission prepared by liuzhangyi@genomics.cn	SRP018402	PRJNA187550	Mycobacterium tuberculosis	Beijing Genome Institute													Mycobacterium tuberculosis Genome sequencing	Illumina Re-sequencing of mycobacterium tuberculosis random pair end library	Here we describe genomic sequencing and analysis of the clinical isolates with a range of DR profiles which led to the discovery of some genes or IGRs systematically closely associated with drug resistant.	[]	1	2975000	535500000	368891053	2015-07-22 17:01:09	90	0	90	0
SRR671879	PRJNA187550	0.517	WGS	PCR	Illumina HiSeq 2000	SZAXPI005147-91		SRX225193		SZAXPI005147-91	GENOMIC	PAIRED	ILLUMINA	BGI, BGI, submission prepared by liuzhangyi@genomics.cn	SRP018402	PRJNA187550	Mycobacterium tuberculosis	Beijing Genome Institute													Mycobacterium tuberculosis Genome sequencing	Illumina Re-sequencing of mycobacterium tuberculosis random pair end library	Here we describe genomic sequencing and analysis of the clinical isolates with a range of DR profiles which led to the discovery of some genes or IGRs systematically closely associated with drug resistant.	[]	1	2875000	517500000	357988951	2015-07-22 17:01:09	90	0	90	0

## Sheet: Sheet3
sample_alias	sample_accession	biosample
BGI_60	SRS388812	SAMN01908743
BGI_322	SRS388813	SAMN01908744
BGI_142	SRS388814	SAMN01908745
BGI_140	SRS388815	SAMN01908746
BGI_B-160	SRS388816	SAMN01908747
BGI_315	SRS388817	SAMN01908748
BGI_GuangZ6	SRS388818	SAMN01908749
BGI_GuangZ8	SRS388819	SAMN01908750
BGI_A-xz09095	SRS388820	SAMN01908751
BGI_C-xz06202	SRS388821	SAMN01908752
BGI_D-xz06169	SRS388822	SAMN01908753
BGI_E-xz09109	SRS388823	SAMN01908754
BGI_F-xz09121	SRS388824	SAMN01908755
BGI_G-xz09148	SRS388825	SAMN01908756
BGI_H-xz09043	SRS388826	SAMN01908757
BGI_I-xz09061	SRS388827	SAMN01908758
BGI_J-xz09105	SRS388828	SAMN01908759
BGI_L-xz09102	SRS388829	SAMN01908760
BGI_M-xz06013	SRS388830	SAMN01908761
BGI_X-xz09017	SRS388839	SAMN01908770
BGI_N-xz06042	SRS388831	SAMN01908762
BGI_O-xz06008	SRS388832	SAMN01908763
BGI_P-xz09119	SRS388833	SAMN01908764
BGI_Q-xz09122	SRS388834	SAMN01908765
BGI_R-xz09105	SRS388835	SAMN01908766
BGI_S-xz09021	SRS388836	SAMN01908767
BGI_U-xz09006	SRS388837	SAMN01908768
BGI_V-xz09011	SRS388838	SAMN01908769
BGI_Y-xz09033	SRS388840	SAMN01908771
BGI_FJ05112	SRS388841	SAMN01908772
BGI_FJ05120	SRS388842	SAMN01908773
BGI_FJ05121	SRS388843	SAMN01908774
BGI_FJ05132	SRS388844	SAMN01908775
BGI_FJ05136	SRS388845	SAMN01908776
BGI_FJ05148	SRS388846	SAMN01908777
BGI_FJ09132	SRS388847	SAMN01908778
BGI_FJ07036	SRS388848	SAMN01908779
BGI_FJ09114	SRS388849	SAMN01908780
BGI_FJ05189	SRS388850	SAMN01908781
BGI_FJ05179	SRS388851	SAMN01908782
BGI_FJ05195	SRS388852	SAMN01908783
BGI_FJ07028	SRS388853	SAMN01908784
BGI_FJ09143	SRS388854	SAMN01908785
BGI_FJ05060	SRS388855	SAMN01908786
BGI_FJ05349	SRS388856	SAMN01908787
BGI_FJ05474	SRS388857	SAMN01908788
BGI_GZ10108	SRS388858	SAMN01908789
BGI_GZ10120	SRS388859	SAMN01908790
BGI_GZ10103	SRS388860	SAMN01908791
BGI_GZ10125	SRS388861	SAMN01908792
BGI_GZ10059	SRS388862	SAMN01908793
BGI_GZ10102	SRS388863	SAMN01908794
BGI_GZ10115	SRS388864	SAMN01908795
BGI_GZ10069	SRS388865	SAMN01908796
BGI_GZ10145	SRS388866	SAMN01908797
BGI_GZ10116	SRS388867	SAMN01908798
BGI_10	SRS388868	SAMN01908799
BGI_42061	SRS388869	SAMN01908800
BGI_42063	SRS388870	SAMN01908801
BGI_42065	SRS388871	SAMN01908802
BGI_41310	SRS388872	SAMN01908803
BGI_40195	SRS388873	SAMN01908804
BGI_LN023	SRS388874	SAMN01908805
BGI_GuangZ33	SRS388875	SAMN01908806
BGI_GuangZ28	SRS388876	SAMN01908807
BGI_LN005	SRS388877	SAMN01908808
BGI_LN081	SRS388878	SAMN01908809
BGI_LN037	SRS388879	SAMN01908810
BGI_LN077	SRS388880	SAMN01908811
BGI_LN007	SRS388881	SAMN01908812
BGI_GuangZ24	SRS388882	SAMN01908813
BGI_GuangZ29	SRS388883	SAMN01908814
BGI_LN314	SRS388884	SAMN01908815
BGI_LN151	SRS388885	SAMN01908816
BGI_ShX477	SRS388886	SAMN01908817
BGI_LN130	SRS388887	SAMN01908818
BGI_ShX127	SRS388888	SAMN01908819
BGI_LN228	SRS388889	SAMN01908820
BGI_LN175	SRS388890	SAMN01908821
BGI_ShX519	SRS388891	SAMN01908822
BGI_LN236	SRS388892	SAMN01908823
BGI_LN161	SRS388893	SAMN01908824
BGI_LN270	SRS388894	SAMN01908825
BGI_ShX347	SRS388895	SAMN01908826
BGI_ShX640	SRS388896	SAMN01908827
BGI_SH002	SRS388897	SAMN01908828
BGI_SH147	SRS388898	SAMN01908829
BGI_SH166	SRS388899	SAMN01908830
BGI_SH170	SRS388900	SAMN01908831
BGI_SH171	SRS388901	SAMN01908832
BGI_SH186	SRS388902	SAMN01908833
BGI_SH060	SRS388903	SAMN01908834
BGI_SH068	SRS388904	SAMN01908835
BGI_SH287	SRS388905	SAMN01908836
BGI_SH292	SRS388906	SAMN01908837
BGI_SH298	SRS388907	SAMN01908838
BGI_SH311	SRS388908	SAMN01908839
BGI_SH327	SRS388909	SAMN01908840
BGI_SH331	SRS388910	SAMN01908841
BGI_SH337	SRS388911	SAMN01908842
BGI_SH340	SRS388912	SAMN01908843
BGI_SH361	SRS388913	SAMN01908844
BGI_SH384	SRS388914	SAMN01908845
BGI_SH390	SRS388915	SAMN01908846
BGI_SH396	SRS388916	SAMN01908847
BGI_SH400	SRS388917	SAMN01908848
BGI_SH404	SRS388918	SAMN01908849
BGI_SH415	SRS388919	SAMN01908850
BGI_SH045	SRS388920	SAMN01908851
BGI_SH51	SRS388921	SAMN01908852
BGI_LN230	SRS388922	SAMN01908853
BGI_ShX141	SRS388923	SAMN01908854
BGI_ShX321	SRS388924	SAMN01908855
BGI_FJ05395	SRS388925	SAMN01908856
BGI_GZ061	SRS388926	SAMN01908857
BGI_GZ077	SRS388927	SAMN01908858
BGI_GZ10057	SRS388928	SAMN01908859
BGI_GZ113	SRS388929	SAMN01908860
BGI_GZ119	SRS388930	SAMN01908861
BGI_XZ06030	SRS388931	SAMN01908862
BGI_XZ06050	SRS388932	SAMN01908863
BGI_XZ06217	SRS388933	SAMN01908864
BGI_FJ05141	SRS388934	SAMN01908865
BGI_FJ07070	SRS388935	SAMN01908866
BGI_GZ066	SRS388936	SAMN01908867
BGI_GZ10109	SRS388937	SAMN01908868
BGI_GZ104	SRS388938	SAMN01908869
BGI_GZ126	SRS388939	SAMN01908870
BGI_GZ146	SRS388940	SAMN01908871
BGI_XZ06017	SRS388941	SAMN01908872
BGI_XZ06044	SRS388942	SAMN01908873
BGI_XZ06055	SRS388943	SAMN01908874
BGI_XZ06194	SRS388944	SAMN01908875
BGI_SHX669	SRS388945	SAMN01908876
BGI_SHX05178	SRS388946	SAMN01908877
BGI_LN373	SRS388947	SAMN01908878
BGI_LN018	SRS388948	SAMN01908879
BGI_HEN06035	SRS388949	SAMN01908880
BGI_HEN05034	SRS388950	SAMN01908881
BGI_BJ05010	SRS388951	SAMN01908882
BGI_BJ05026	SRS388952	SAMN01908883
BGI_BJ05043	SRS388953	SAMN01908884
BGI_GuangZ0016	SRS388954	SAMN01908885
BGI_GuangZ0026	SRS388955	SAMN01908886
BGI_GuangZ0008	SRS388956	SAMN01908887
BGI_GuangZ0017	SRS388957	SAMN01908888
BGI_293	SRS388958	SAMN01908889
BGI_336	SRS388959	SAMN01908890
BGI_252	SRS388960	SAMN01908891
BGI_143	SRS388961	SAMN01908892
BGI_144	SRS388962	SAMN01908893
BGI_NM11008	SRS388963	SAMN01908894
BGI_XJ06007	SRS388964	SAMN01908895
BGI_XJ06055	SRS388965	SAMN01908896
BGI_XJ06014	SRS388966	SAMN01908897
BGI_XJ06090	SRS388967	SAMN01908898
BGI_NM11010	SRS388968	SAMN01908899
BGI_NM11014	SRS388969	SAMN01908900
BGI_NM11011	SRS388970	SAMN01908901
BGI_XJ06017	SRS388971	SAMN01908902
BGI_NM11006	SRS388972	SAMN01908903
