# Supplementary material for: Transmission dynamics of drug-resistant tuberculosis in Ningbo, China: an epidemiological and genomic analysis
Source: Front Cell Infect Microbiol. 2024 Feb 7;14:1327477. doi: 10.3389/fcimb.2024.1327477 (PMC10879548; doi:10.3389/fcimb.2024.1327477)
Supplement: Supplementary file 7 [file Table_5.xlsx]

## Sheet: Table S2
Supplementary Table S5. Lineage, resistance and clustering results of Ningbo DR-TB strains based on WGS
strain	genomic cluster	main lineage	sublineage	DR_type_by_WGS	rifampicin	isoniazid	pyrazinamide	ethambutol	streptomycin	fluoroquinolones	moxifloxacin	ofloxacin	levofloxacin	ciprofloxacin	aminoglycosides	amikacin	kanamycin	capreomycin	ethionamide	para-aminosalicylic_acid	cycloserine	linezolid	bedaquiline	clofazimine	delamanid
P1210	1	lineage2	lineage2.2.1	Pre-XDR-TB	rpoB_p.Ser450Leu	fabG1_c.-8T>C, katG_p.Ser315Thr	pncA_p.Val139Leu	embB_p.Met306Val	rpsL_p.Lys43Arg	gyrA_p.Asp94Gly	gyrA_p.Asp94Gly	gyrA_p.Asp94Gly	gyrA_p.Asp94Gly	gyrA_p.Asp94Gly	-	-	-	-	ethA_c.11dupA, fabG1_c.-8T>C	-	-	-	-	-	-
P1591	1	lineage2	lineage2.2.1	Pre-XDR-TB	rpoB_p.Ser450Leu	fabG1_c.-8T>C, katG_p.Ser315Thr	pncA_p.Val139Leu	embB_p.Met306Val	rpsL_p.Lys43Arg	gyrA_p.Asp94Gly	gyrA_p.Asp94Gly	gyrA_p.Asp94Gly	gyrA_p.Asp94Gly	gyrA_p.Asp94Gly	rrs_n.1401A>G	rrs_n.1401A>G	rrs_n.1401A>G	rrs_n.1401A>G	ethA_c.11dupA, fabG1_c.-8T>C	-	-	-	-	-	-
P1765	1	lineage2	lineage2.2.1	Pre-XDR-TB	rpoB_p.Ser450Leu	fabG1_c.-8T>C, katG_p.Ser315Thr	pncA_p.Val139Leu	embB_p.Met306Val	rpsL_p.Lys43Arg	gyrA_p.Asp94Gly	gyrA_p.Asp94Gly	gyrA_p.Asp94Gly	gyrA_p.Asp94Gly	gyrA_p.Asp94Gly	-	-	-	-	ethA_c.11dupA, fabG1_c.-8T>C	-	-	-	-	-	-
P1872	1	lineage2	lineage2.2.1	Pre-XDR-TB	rpoB_p.Ser450Leu	fabG1_c.-8T>C, katG_p.Ser315Thr	pncA_p.Val139Leu	embB_p.Met306Val	rpsL_p.Lys43Arg	gyrA_p.Asp94Gly	gyrA_p.Asp94Gly	gyrA_p.Asp94Gly	gyrA_p.Asp94Gly	gyrA_p.Asp94Gly	-	-	-	-	ethA_c.11dupA, fabG1_c.-8T>C	-	-	-	-	-	-
P1893	1	lineage2	lineage2.2.1	Pre-XDR-TB	rpoB_p.Ser450Leu	fabG1_c.-8T>C, katG_p.Ser315Thr	pncA_p.Val139Leu	embB_p.Met306Val	rpsL_p.Lys43Arg	gyrA_p.Asp94Gly	gyrA_p.Asp94Gly	gyrA_p.Asp94Gly	gyrA_p.Asp94Gly	gyrA_p.Asp94Gly	rrs_n.1401A>G	rrs_n.1401A>G	rrs_n.1401A>G	rrs_n.1401A>G	ethA_c.11dupA, fabG1_c.-8T>C	-	-	-	-	-	-
P2497	1	lineage2	lineage2.2.1	Pre-XDR-TB	rpoB_p.Ser450Leu	fabG1_c.-8T>C, katG_p.Ser315Thr	pncA_p.Val139Leu	embB_p.Met306Val	rpsL_p.Lys43Arg	gyrA_p.Asp94Gly	gyrA_p.Asp94Gly	gyrA_p.Asp94Gly	gyrA_p.Asp94Gly	gyrA_p.Asp94Gly	-	-	-	-	ethA_c.11dupA, fabG1_c.-8T>C	-	-	-	-	-	-
P2638	1	lineage2	lineage2.2.1	Pre-XDR-TB	rpoB_p.Ser450Leu	fabG1_c.-8T>C, katG_p.Ser315Thr	pncA_p.Val139Leu	embB_p.Met306Val	rpsL_p.Lys43Arg	gyrA_p.Asp94Gly	gyrA_p.Asp94Gly	gyrA_p.Asp94Gly	gyrA_p.Asp94Gly	gyrA_p.Asp94Gly	-	-	-	-	ethA_c.11dupA, fabG1_c.-8T>C	-	-	-	-	-	-
P2872	1	lineage2	lineage2.2.1	Pre-XDR-TB	rpoB_p.Ser450Leu	fabG1_c.-8T>C, katG_p.Ser315Thr	pncA_p.Val139Leu	embB_p.Met306Val	rpsL_p.Lys43Arg	gyrA_p.Asp94Gly	gyrA_p.Asp94Gly	gyrA_p.Asp94Gly	gyrA_p.Asp94Gly	gyrA_p.Asp94Gly	rrs_n.1401A>G	rrs_n.1401A>G	rrs_n.1401A>G	rrs_n.1401A>G	ethA_c.11dupA, fabG1_c.-8T>C	-	-	-	-	-	-
P2915	1	lineage2	lineage2.2.1	Pre-XDR-TB	rpoB_p.Ser450Leu	fabG1_c.-8T>C, katG_p.Ser315Thr	pncA_p.Val139Leu	embB_p.Met306Val	rpsL_p.Lys43Arg	gyrA_p.Asp94Gly	gyrA_p.Asp94Gly	gyrA_p.Asp94Gly	gyrA_p.Asp94Gly	gyrA_p.Asp94Gly	-	-	-	-	ethA_c.11dupA, fabG1_c.-8T>C	-	-	-	-	-	-
P3917	1	lineage2	lineage2.2.1	Pre-XDR-TB	rpoB_p.Ser450Leu	fabG1_c.-8T>C, katG_p.Ser315Thr	pncA_p.Val139Leu	embB_p.Met306Val	rpsL_p.Lys43Arg	gyrA_p.Asp94Gly	gyrA_p.Asp94Gly	gyrA_p.Asp94Gly	gyrA_p.Asp94Gly	gyrA_p.Asp94Gly	rrs_n.1401A>G	rrs_n.1401A>G	rrs_n.1401A>G	rrs_n.1401A>G	ethA_c.11dupA, fabG1_c.-8T>C	-	-	-	-	-	-
P4564	1	lineage2	lineage2.2.1	Pre-XDR-TB	rpoB_p.Ser450Leu	fabG1_c.-8T>C, katG_p.Ser315Thr	pncA_p.Val139Leu	embB_p.Met306Val	rpsL_p.Lys43Arg	gyrA_p.Asp94Gly	gyrA_p.Asp94Gly	gyrA_p.Asp94Gly	gyrA_p.Asp94Gly	gyrA_p.Asp94Gly	-	-	-	-	ethA_c.11dupA, fabG1_c.-8T>C	-	-	-	-	-	-
P4748	1	lineage2	lineage2.2.1	Pre-XDR-TB	rpoB_p.Ser450Leu	fabG1_c.-8T>C, katG_p.Ser315Thr	pncA_p.Val139Leu	embB_p.Met306Val	rpsL_p.Lys43Arg	gyrA_p.Asp94Gly	gyrA_p.Asp94Gly	gyrA_p.Asp94Gly	gyrA_p.Asp94Gly	gyrA_p.Asp94Gly	-	-	-	-	ethA_c.11dupA, fabG1_c.-8T>C	-	-	-	-	-	-
P4788	1	lineage2	lineage2.2.1	Pre-XDR-TB	rpoB_p.Ser450Leu	fabG1_c.-8T>C, katG_p.Ser315Thr	pncA_p.Val139Leu	embB_p.Met306Val	rpsL_p.Lys43Arg	gyrA_p.Asp94Gly	gyrA_p.Asp94Gly	gyrA_p.Asp94Gly	gyrA_p.Asp94Gly	gyrA_p.Asp94Gly	rrs_n.1401A>G	rrs_n.1401A>G	rrs_n.1401A>G	rrs_n.1401A>G	ethA_c.11dupA, fabG1_c.-8T>C	-	-	-	-	-	-
P5214	1	lineage2	lineage2.2.1	Pre-XDR-TB	rpoB_p.Ser450Leu	fabG1_c.-8T>C, katG_p.Ser315Thr	pncA_p.Val139Leu	embB_p.Met306Val	rpsL_p.Lys43Arg	gyrA_p.Asp94Gly	gyrA_p.Asp94Gly	gyrA_p.Asp94Gly	gyrA_p.Asp94Gly	gyrA_p.Asp94Gly	-	-	-	-	ethA_c.11dupA, fabG1_c.-8T>C	-	-	-	-	-	-
P999	1	lineage2	lineage2.2.1	Pre-XDR-TB	rpoB_p.Ser450Leu	fabG1_c.-8T>C, katG_p.Ser315Thr	pncA_p.Val139Leu	embB_p.Met306Val	rpsL_p.Lys43Arg	gyrA_p.Asp94Gly	gyrA_p.Asp94Gly	gyrA_p.Asp94Gly	gyrA_p.Asp94Gly	gyrA_p.Asp94Gly	-	-	-	-	ethA_c.11dupA, fabG1_c.-8T>C	-	-	-	-	-	-
P1477	2	lineage2	lineage2.2.2	MDR-TB	rpoB_p.Asp435Ala, rpoB_p.Leu452Pro	katG_p.Ser315Thr	pncA_p.Ser104Arg	embB_p.Met306Ile	rpsL_p.Lys43Arg	-	-	-	-	-	-	-	eis_c.-12C>T	-	-	thyA_p.Thr22Ala, thyX_c.-16C>T	-	-	-	-	-
P1571	2	lineage2	lineage2.2.2	Pre-XDR-TB	rpoB_p.Asp435Ala, rpoB_p.Leu452Pro	katG_p.Ser315Thr	pncA_c.500_*1012del	embB_p.Met306Ile	rpsL_p.Lys43Arg	gyrA_p.Asp94Gly	gyrA_p.Asp94Gly	gyrA_p.Asp94Gly	gyrA_p.Asp94Gly	gyrA_p.Asp94Gly	-	-	eis_c.-12C>T	-	-	thyA_p.Thr22Ala, thyX_c.-16C>T	-	-	-	-	-
P1716	2	lineage2	lineage2.2.2	Pre-XDR-TB	rpoB_p.Asp435Ala, rpoB_p.Leu452Pro	katG_p.Ser315Thr	pncA_c.500_*1012del	embB_p.Met306Ile	rpsL_p.Lys43Arg	gyrA_p.Asp94Gly	gyrA_p.Asp94Gly	gyrA_p.Asp94Gly	gyrA_p.Asp94Gly	gyrA_p.Asp94Gly	-	-	eis_c.-12C>T	-	-	thyA_p.Thr22Ala, thyX_c.-16C>T	-	-	-	-	-
P621	2	lineage2	lineage2.2.2	MDR-TB	rpoB_p.Asp435Ala, rpoB_p.Leu452Pro	katG_p.Ser315Thr	pncA_c.500_*1012del	embB_p.Met306Ile	rpsL_p.Lys43Arg	-	-	-	-	-	-	-	eis_c.-12C>T	-	-	thyA_p.Thr22Ala, thyX_c.-16C>T	-	-	-	-	-
P1147	3	lineage4	lineage4.5	MDR-TB	rpoB_p.Ser450Leu	katG_p.Ser315Thr	-	embB_p.Gly406Ser	gid_c.102delG	-	-	-	-	-	-	-	-	-	-	-	-	-	-	-	-
P705	3	lineage4	lineage4.5	MDR-TB	rpoB_p.Ser450Leu	katG_p.Ser315Thr	-	embB_p.Gly406Ser	gid_c.102delG	-	-	-	-	-	-	-	-	-	-	-	-	-	-	-	-
P813	3	lineage4	lineage4.5	MDR-TB	rpoB_p.Ser450Leu	katG_p.Ser315Thr	-	embB_p.Gly406Ser	gid_c.102delG	-	-	-	-	-	-	-	-	-	-	-	-	-	-	-	-
P2197	4	lineage2	lineage2.2.1	MDR-TB	rpoB_p.Leu452Pro	katG_p.Ser315Thr	-	-	-	-	-	-	-	-	-	-	-	-	-	-	-	-	-	-	-
P2311	4	lineage2	lineage2.2.1	MDR-TB	rpoB_p.Leu452Pro	katG_p.Ser315Thr	-	-	-	-	-	-	-	-	-	-	-	-	-	-	-	-	-	-	-
P3921	4	lineage2	lineage2.2.1	MDR-TB	rpoB_p.Leu452Pro	katG_p.Ser315Thr	-	-	-	-	-	-	-	-	-	-	-	-	-	-	-	-	-	-	-
P1077	5	lineage2	lineage2.2.1	MDR-TB	rpoB_p.Ser450Leu	katG_p.Ser315Thr	-	-	rpsL_p.Lys43Arg	-	-	-	-	-	-	-	-	-	-	-	-	-	-	-	-
P4580	5	lineage2	lineage2.2.1	MDR-TB	rpoB_p.Ser450Leu	katG_p.Ser315Thr	-	-	rpsL_p.Lys43Arg	-	-	-	-	-	-	-	-	-	-	-	-	-	-	-	-
P1097	6	lineage2	lineage2.2.1	Pre-XDR-TB	rpoB_p.Ser450Leu	katG_p.Ser315Thr	pncA_c.166_167dupGA	embB_p.Met306Val	rpsL_p.Lys43Arg	gyrA_p.Asp94Gly	gyrA_p.Asp94Gly	gyrA_p.Asp94Gly	gyrA_p.Asp94Gly	gyrA_p.Asp94Gly	-	-	-	-	ethA_c.140delT	-	-	-	-	-	-
P2680	6	lineage2	lineage2.2.1	MDR-TB	rpoB_p.Ser450Leu	katG_p.Ser315Thr	-	embB_p.Met306Val	rpsL_p.Lys43Arg	-	-	-	-	-	-	-	-	-	-	-	-	-	-	-	-
P2354	7	lineage2	lineage2.2.1	RR-TB	rpoB_p.Leu430Pro	-	-	-	-	-	-	-	-	-	-	-	-	-	-	-	-	-	-	-	-
P2356	7	lineage2	lineage2.2.1	RR-TB	rpoB_p.Leu430Pro	-	-	-	-	-	-	-	-	-	-	-	-	-	-	-	-	-	-	-	-
